# Supplementary material for: Mapping and identification of soft corona proteins at nanoparticles and their impact on cellular association
Source: Nat Commun. 2020 Sep 10;11:4535. doi: 10.1038/s41467-020-18237-7 (PMC7484794; doi:10.1038/s41467-020-18237-7)
Supplement: Supplementary file 4 — Dataset 1 [file 41467_2020_18237_MOESM4_ESM.xlsx]

## Sheet: PsNPs
													Number of proteins/Number of SNPs
#	Protein	Accession #	Clusters	SCtype	Charges	Hydropathicity	Stability	Mw	LogMw	PI	GRAVY	II	HC	HC N3	D Ctrl	N Ctrl	HC+SC	HCmean	SC	HC-SC
1	Tetranectin	Q2KIS7	SC	3	Negative	Hydrophilic	Stable	22.144	1.34526	5.47	-0.237	31.09	2.18	1.288	1.701	1.519	15.84	1.672	14.168	-12.496
2	Cystatin-C	P01035	SC	3	Negative	Hydrophobic	Unstable	16.265	1.21125	9.32	0.013	49.9	0	0	0	2.088	11.599	0.522	11.077	-10.555
3	Complement factor I	F1N4M7	SC	3	Negative	Hydrophilic	Stable	68.905	1.83825	8.07	-0.467	37.85	0.636	0.336	0.518	0.316	10.56	0.4515	10.1085	-9.657
4	Serpin family G member 1	E1BMJ0	SC	3	Negative	Hydrophilic	Unstable	51.711	1.71358	6.2	-0.064	46.12	15.623	9.634	16.712	12.467	31.939	13.609	18.33	-4.721
5	Hemopexin	Q3SZV7	SC	3	Negative	Hydrophilic	Stable	52.209	1.71775	7.9	-0.434	39.37	1.817	1.12	1.479	0.57	6.146	1.2465	4.8995	-3.653
6	Ig-like domain-containing protein	F1MCF8	SC	3	Positive	Hydrophilic	Unstable	24.501	1.38918	8.22	-0.225	50.82	0	0	0	1.329	3.982	0.33225	3.64975	-3.3175
7	Angiotensinogen	Q3SZH5	SC	3	Negative	Hydrophobic	Stable	45.456	1.65759	9.3	0.036	35.04	16.349	13.722	20.853	15.505	36.44	16.6073	19.8327	-3.2255
8	Fibulin-1	F1MYN5	SC	3	Negative	Hydrophilic	Unstable	77.486	1.88922	4.94	-0.303	53.51	0.999	0.672	0.813	0.759	4.328	0.81075	3.51725	-2.7065
9	Secreted phosphoprotein 24	Q27967	SC	3	Positive	Hydrophilic	Unstable	23.134	1.36425	8.3	-0.491	65.4	4.451	2.744	3.623	5.189	10.646	4.00175	6.64425	-2.6425
10	Thyroxine-binding globulin	Q9TT36	SC	3	Negative	Hydrophilic	Stable	46.017	1.66292	5.49	-0.023	38.75	1.09	0.616	1.701	0.696	4.328	1.02575	3.30225	-2.2765
11	Insulin-like growth factor II	P07456	SC	3	Positive	Hydrophilic	Unstable	19.682	1.29407	9.11	-0.184	59.56	0	0	0	0	2.25	0	2.25	-2.25
12	Peptidoglycan recognition protein 1	Q8SPP7	SC	3	Positive	Hydrophilic	Unstable	21.063	1.32352	9.59	-0.261	40	0	0	0	0	2.077	0	2.077	-2.077
13	Inter-alpha-trypsin inhibitor heavy chain H1	F1MMP5	SC	3	Negative	Hydrophilic	Stable	101.238	2.00534	6.73	-0.278	31.42	1.362	1.456	1.109	0.633	3.895	1.14	2.755	-1.615
14	Flavin reductase (NADPH)	P52556	SC	3	Negative	Hydrophilic	Unstable	22.132	1.34502	6.58	-0.08	44.17	0	0	0	1.456	1.991	0.364	1.627	-1.263
15	L-lactate dehydrogenase A chain	P19858	SC	3	Positive	Hydrophobic	Stable	36.598	1.56346	8.12	0.044	27.6	0	0	0	0	1.212	0	1.212	-1.212
16	SERPINA10 protein	A5PJ69	SC	2	Negative	Hydrophilic	Unstable	51.988	1.7159	6.64	-0.201	46.3	0	0	0	0	0.779	0	0.779	-0.779
17	Lipopolysaccharide-binding protein	Q2TBI0	SC	2	Negative	Hydrophobic	Unstable	53.698	1.72996	6.61	0.082	40.76	3.815	1.68	3.106	1.899	5.972	2.625	3.347	-0.722
18	Insulin-like growth factor binding protein acid labile subunit	F1MJZ4	SC	2	Negative	Hydrophobic	Unstable	65.844	1.81852	6.72	0.116	48.67	0	0	0	0	0.606	0	0.606	-0.606
19	Thrombospondin-4	Q3SWW8	SC	2	Negative	Hydrophilic	Stable	105.974	2.0252	4.44	-0.522	39.1	0	0	0	0	0.346	0	0.346	-0.346
20	Apolipoprotein B	E1BNR0	SC	2	Negative	Hydrophilic	Stable	515.759	2.71245	6.32	-0.269	37.9	0	0	0	0	0.173	0	0.173	-0.173
21	Lumican	Q05443	SC	2	Negative	Hydrophilic	Unstable	38.756	1.58834	5.93	-0.259	43.27	1.362	0.728	0.961	1.709	2.337	1.19	1.147	0.043
22	Selenoprotein P	P49907	SC	2	Negative	Hydrophilic	Unstable	45.488	1.6579	7.39	-0.704	53.58	2.089	1.288	1.627	1.456	3.116	1.615	1.501	0.114
23	Carboxypeptidase B2	Q2KIG3	SC	2	Positive	Hydrophilic	Unstable	48.822	1.68862	8.75	-0.316	44.46	2.089	1.176	1.553	1.519	2.856	1.58425	1.27175	0.3125
24	Coagulation factor XII	F1MTT3	SC	1	Negative	Hydrophilic	Stable	67.235	1.8276	7.91	-0.395	34.91	5.541	6.217	5.324	7.025	10.906	6.02675	4.87925	1.1475
25	ECM1 protein	A5PJT7	SC	1	Positive	Hydrophilic	Unstable	57.637	1.7607	7.22	-0.746	65.92	3.452	3.417	2.81	3.86	5.28	3.38475	1.89525	1.4895
26	Alpha-2-antiplasmin	P28800	SC	1	Negative	Hydrophilic	Unstable	54.711	1.73807	5.45	-0.2	54.44	3.724	4.593	3.993	3.417	5.799	3.93175	1.86725	2.0645
27	Complement factor H	Q28085	SC	1	Negative	Hydrophilic	Unstable	140.374	2.14729	6.43	-0.651	42.25	12.171	11.426	11.683	11.075	19.389	11.5888	7.80025	3.7885
28	Insulin-like growth factor-binding protein 2	P13384	SC	1	Negative	Hydrophilic	Stable	34.015	1.53167	7.13	-0.521	36.2	14.169	8.737	11.536	17.91	20.341	13.088	7.253	5.835
29	Alpha-2-macroglobulin	Q7SIH1	SC	1	Negative	Hydrophilic	Stable	167.576	2.22421	5.71	-0.19	38.54	13.806	12.098	14.05	17.34	22.764	14.3235	8.4405	5.883
30	Plasma kallikrein	Q2KJ63	SC	1	Negative	Hydrophilic	Unstable	70.994	1.85122	8.64	-0.288	43.79	16.44	10.138	13.384	15.252	20.86	13.8035	7.0565	6.747
31	Plasma serine protease inhibitor	Q9N2I2	SC	1	Negative	Hydrophilic	Unstable	45.297	1.65607	9.4	-0.109	40.12	22.526	16.019	21.149	20.758	32.459	20.113	12.346	7.767
32	Protein AMBP	P00978	SC	1	Negative	Hydrophilic	Unstable	39.235	1.59367	7.81	-0.334	48.05	17.076	12.546	11.536	19.618	19.389	15.194	4.195	10.999
33	Serotransferrin	G3X6N3_BOVIN	SC	1	Negative	Hydrophilic	Stable	79.783	1.90191	6.75	-0.452	35.9	26.432	25.596	29.209	33.415	45.702	28.663	17.039	11.624
34	Fetuin-B	Q58D62	SC	1	Negative	Hydrophilic	Unstable	42.663	1.63005	5.59	-0.376	59.76	20.891	15.01	14.493	19.618	23.197	17.503	5.694	11.809
35	Kininogen-2	P01045	SC	1	Negative	Hydrophilic	Unstable	68.71	1.83702	6.09	-0.609	42.26	17.803	17.643	17.673	19.935	22.764	18.2635	4.5005	13.763
36	Alpha-1-antiproteinase	P34955	SC	1	Negative	Hydrophilic	Stable	46.104	1.66374	6.57	-0.056	28.89	42.054	22.908	23.293	42.021	51.068	32.569	18.499	14.07
37	Transthyretin	O46375	HC	0	Negative	Hydrophobic	Stable	15.727	1.19665	5.9	0.093	32.03	0	0	2.514	5.063	12.204	1.89425	10.3098	-8.4155
38	Chemokine (C-C motif) ligand 14	Q29RR9_BOVIN	HC	0	Positive	Hydrophilic	Unstable	10.678	1.02849	8.98	-0.187	47.05	0	0	3.993	8.733	11.945	3.1815	8.7635	-5.582
39	Profilin	E1BHJ0	HC	0	Positive	Hydrophilic	Unstable	15.057	1.17774	7.7	-0.052	46.65	0	0	2.662	2.278	7.357	1.235	6.122	-4.887
40	Vitamin D-binding protein	Q3MHN5	HC	0	Negative	Hydrophilic	Unstable	53.342	1.72707	5.36	-0.334	43.17	1.726	1.624	4.954	3.417	10.127	2.93025	7.19675	-4.2665
41	C4b-binding protein alpha chain	Q28065	HC	0	Negative	Hydrophilic	Unstable	68.886	1.83813	5.98	-0.377	50.73	0	0	1.035	0	4.241	0.25875	3.98225	-3.7235
42	Coagulation factor XIII A chain	F1MW44	HC	0	Negative	Hydrophilic	Stable	82.675	1.91737	5.75	-0.338	34.89	0.545	1.456	1.923	1.202	5.02	1.2815	3.7385	-2.457
43	Complement C4	P01030	HC	0	Negative	Hydrophilic	Unstable	101.885	2.00811	7.2	-0.209	45.45	5.268	6.609	10.279	8.164	16.273	7.58	8.693	-1.113
44	Tubulin beta-2B chain	E1BJB1	HC	0	Negative	Hydrophilic	Stable	49.907	1.69816	4.78	-0.408	39.29	0	0	1.553	0	1.818	0.38825	1.42975	-1.0415
45	C-X-C motif chemokine	F1MD83	HC	0	Positive	Hydrophilic	Unstable	12.567	1.09923	9.41	-0.038	56.21	3.906	2.408	7.912	2.785	9.262	4.25275	5.00925	-0.7565
46	Complement C5a anaphylatoxin	F1MY85	HC	0	Negative	Hydrophilic	Stable	189.046	2.27657	6.19	-0.239	38.8	0.454	0.728	1.183	0.823	2.164	0.797	1.367	-0.57
47	Coagulation factor V	Q28107	HC	0	Negative	Hydrophilic	Unstable	248.983	2.39617	5.53	-0.636	49.72	0	0	3.402	0	2.25	0.8505	1.3995	-0.549
48	SHBG protein	A5PKC2	HC	0	Negative	Hydrophilic	Unstable	43.316	1.63665	5.71	-0.052	52.59	0	0	0.813	0	0.952	0.20325	0.74875	-0.5455
49	Inter-alpha-trypsin inhibitor heavy chain H3	P56652	HC	0	Negative	Hydrophilic	Stable	99.551	1.99805	5.59	-0.291	35.45	2.452	2.968	5.028	3.354	7.357	3.4505	3.9065	-0.456
50	Vitamin K-dependent protein C	P00745	HC	0	Negative	Hydrophilic	Unstable	51.409	1.71104	5.8	-0.391	40.88	0	0	1.479	1.266	1.731	0.68625	1.04475	-0.3585
51	Pleckstrin	F1MRZ8	HC	0	Positive	Hydrophilic	Unstable	40.057	1.60268	8.64	-0.553	42.5	1.09	1.456	4.363	2.658	5.107	2.39175	2.71525	-0.3235
52	Fibronectin	P07589	HC	0	Negative	Hydrophilic	Unstable	272.154	2.43481	5.32	-0.496	40.5	0.363	0.112	0.148	0.133	0.346	0.189	0.157	0.032
53	Hyaluronan-binding protein 2	Q5E9Z2	HC	0	Negative	Hydrophilic	Stable	62.441	1.79547	6.32	-0.52	37.23	2.271	3.081	5.916	2.785	6.925	3.51325	3.41175	0.1015
54	Talin 1	F1MDH3	HC	0	Negative	Hydrophilic	Stable	270.815	2.43267	5.89	-0.237	37.12	0.454	0.28	0.518	0.443	0.606	0.42375	0.18225	0.2415
55	Complement component C7	F1N045	HC	0	Negative	Hydrophilic	Unstable	92.99	1.96844	7.09	-0.433	53.06	1.09	0.56	1.183	0.633	1.385	0.8665	0.5185	0.348
56	Thrombospondin-1	F1N3A1	HC	0	Negative	Hydrophilic	Unstable	129.392	2.11191	4.72	-0.717	41.93	0.636	0.392	0.518	0.443	0.606	0.49725	0.10875	0.3885
57	Acidic mammalian chitinase	Q95M17	HC	0	Negative	Hydrophilic	Stable	52.129	1.71708	5.36	-0.294	29.77	0.817	0.504	0.666	0.57	0.779	0.63925	0.13975	0.4995
58	Complement factor B	P81187	HC	0	Negative	Hydrophilic	Stable	85.366	1.93128	7.87	-0.462	39.33	4.996	2.632	6.803	4.62	8.915	4.76275	4.15225	0.6105
59	Leucine-rich alpha-2-glycoprotein 1	Q2KIF2	HC	0	Negative	Hydrophilic	Unstable	38.348	1.58374	6.5	-0.012	40.25	1.181	0.728	0.961	0.823	1.125	0.92325	0.20175	0.7215
60	Fibrinogen alpha chain	P02672	HC	0	Negative	Hydrophilic	Unstable	67.012	1.82615	6.73	-0.83	46.41	0.636	2.912	0.518	1.456	1.991	1.3805	0.6105	0.77
61	Zyxin	Q08DQ6	HC	0	Negative	Hydrophilic	Unstable	60.101	1.77888	6.33	-0.626	70.45	1.181	0.952	0.592	0.513	0.692	0.8095	-0.1175	0.927
62	Sulfhydryl oxidase	F1MM32	HC	0	Negative	Hydrophilic	Unstable	62.998	1.79933	9.32	-0.118	42.04	9.991	10.194	18.708	11.518	24.236	12.6028	11.6333	0.9695
63	Insulin-like growth factor-binding protein 4	Q05716	HC	0	Positive	Hydrophilic	Unstable	27.89	1.44545	7.1	-0.483	46.51	1.726	1.008	1.331	1.139	1.558	1.301	0.257	1.044
64	Alpha-amylase	F1MJQ3	HC	0	Negative	Hydrophilic	Stable	57.366	1.75865	5.97	-0.316	26.01	0.727	1.008	1.331	0.506	0.692	0.893	-0.201	1.094
65	Inter-alpha-trypsin inhibitor heavy chain H4	F1MMD7	HC	0	Negative	Hydrophilic	Unstable	101.527	2.00658	6.22	-0.234	43.32	7.539	3.305	8.947	5.253	11.339	6.261	5.078	1.183
66	Protein-lysine 6-oxidase	P33072	HC	0	Positive	Hydrophilic	Unstable	47.115	1.67316	8.49	-0.725	44.26	1.998	1.232	1.627	1.392	1.904	1.56225	0.34175	1.2205
67	SERPIND1 protein	A6QPP2	HC	0	Negative	Hydrophilic	Stable	55.207	1.74199	6.37	-0.134	28.88	3.724	2.968	4.954	5.126	7.011	4.193	2.818	1.375
68	Tubulin beta chain	E1BJK2	HC	0	Negative	Hydrophilic	Stable	49.987	1.69886	4.99	-0.209	35.62	2.907	1.12	3.328	1.266	2.77	2.15525	0.61475	1.5405
69	Complement factor properdin	Q17QC8	HC	0	Positive	Hydrophilic	Unstable	50.75	1.70544	8.32	-0.42	53.69	1.726	1.68	2.218	2.721	2.597	2.08625	0.51075	1.5755
70	Apolipoprotein M	F1MYX2	HC	0	Negative	Hydrophilic	Unstable	21.158	1.32547	6.06	-0.263	47.37	2.18	3.024	3.993	3.417	4.674	3.1535	1.5205	1.633
71	Carboxypeptidase N catalytic chain	Q2KJ83	HC	0	Positive	Hydrophilic	Stable	52.669	1.72156	8.75	-0.502	33.18	2.907	1.736	2.292	1.962	2.683	2.22425	0.45875	1.7655
72	Periostin variant 7	Q2KJC7_BOVIN	HC	0	Positive	Hydrophilic	Stable	87.489	1.94195	7.25	-0.196	36.77	1.635	1.008	2.292	0.696	0.952	1.40775	-0.45575	1.8635
73	Antithrombin-III	F1MSZ6	HC	0	Negative	Hydrophilic	Unstable	52.44	1.71966	6.38	-0.619	42.1	13.08	15.739	26.251	17.783	34.45	18.2133	16.2368	1.9765
74	Glyceraldehyde-3-phosphate dehydrogenase	P10096	HC	0	Negative	Hydrophilic	Stable	35.868	1.55471	8.51	-0.078	17.7	6.267	1.68	5.102	3.038	5.972	4.02175	1.95025	2.0715
75	Coagulation factor X	P00743	HC	0	Negative	Hydrophilic	Unstable	54.51	1.73648	5.35	-0.492	44.82	0.817	1.624	2.958	1.899	1.558	1.8245	-0.2665	2.091
76	Tubulin alpha-1B chain	P81947	HC	0	Negative	Hydrophilic	Stable	50.152	1.70029	4.94	-0.23	37.33	4.087	2.408	4.363	3.734	5.107	3.648	1.459	2.189
77	Annexin A2	P04272	HC	0	Negative	Hydrophilic	Stable	38.612	1.58672	6.92	-0.525	37.94	3.997	2.464	3.328	1.709	3.549	2.8745	0.6745	2.2
78	Alpha-1-acid glycoprotein	Q3SZR3	HC	0	Negative	Hydrophilic	Stable	23.182	1.36515	5.62	-0.396	37.56	2.634	1.232	1.553	3.101	1.904	2.13	-0.226	2.356
79	Complement C3	Q2UVX4	HC	0	Negative	Hydrophilic	Stable	187.253	2.27243	6.41	-0.349	37.54	10.718	9.298	14.937	11.834	20.947	11.6967	9.25025	2.4465
80	Insulin-like growth factor-binding protein 3	P20959	HC	0	Positive	Hydrophilic	Unstable	31.57	1.49927	9.03	-0.636	47.67	4.905	1.904	2.514	2.152	2.943	2.86875	0.07425	2.7945
81	Lipocalin 2	E1B6Z6	HC	0	Positive	Hydrophilic	Stable	22.983	1.36141	9.35	-0.358	32.1	11.354	7.001	17.599	11.138	20.6	11.773	8.827	2.946
82	Clusterin	P17697	HC	0	Negative	Hydrophilic	Unstable	51.114	1.70854	5.73	-0.623	60.28	1.817	1.792	4.289	3.671	2.77	2.89225	-0.12225	3.0145
83	C1QTNF3 protein	A7MB82	HC	0	Negative	Hydrophilic	Stable	26.81	1.4283	6.1	-0.43	20.65	7.085	3.809	3.032	4.303	5.886	4.55725	1.32875	3.2285
84	Tubulin alpha-4A chain	P81948	HC	0	Negative	Hydrophilic	Stable	49.924	1.69831	4.93	-0.252	38.08	4.269	2.52	6.803	3.734	5.107	4.3315	0.7755	3.556
85	Afamin	G3MYZ3_BOVIN	HC	0	Negative	Hydrophilic	Unstable	71.455	1.85403	5.63	-0.393	50.58	4.451	3.305	5.176	4.43	5.107	4.3405	0.7665	3.574
86	Insulin-like growth factor-binding protein 5	Q05717	HC	0	Positive	Hydrophilic	Unstable	30.314	1.48164	8.72	-0.632	51.81	2.907	1.96	2.588	3.607	1.385	2.7655	-1.3805	4.146
87	Angiogenin-1	P10152	HC	0	Positive	Hydrophilic	Unstable	16.97	1.22968	9.1	-0.526	42.91	2.816	3.977	3.032	4.493	2.77	3.5795	-0.8095	4.389
88	HGF activator	E1BCW0	HC	0	Positive	Hydrophilic	Unstable	32.745	1.51514	7.91	-0.289	51.49	6.812	5.657	7.469	6.392	8.742	6.5825	2.1595	4.423
89	Peptidyl-prolyl cis-trans isomerase A	P62935	HC	0	Positive	Hydrophilic	Stable	17.869	1.2521	8.34	-0.293	10.23	10.627	6.553	5.028	7.404	10.127	7.403	2.724	4.679
90	Histidine-rich glycoprotein	P33433	HC	0	Positive	Hydrophilic	Unstable	44.471	1.64808	7.06	-0.868	42.31	4.723	3.865	3.845	6.835	4.501	4.817	-0.316	5.133
91	Regakine-1	P82943	HC	0	Positive	Hydrophilic	Stable	10.281	1.01204	9.18	-0.101	38.26	4.996	7.841	4.067	3.481	4.761	5.09625	-0.33525	5.4315
92	Ras-related protein Rap-1A	P62833	HC	0	Negative	Hydrophilic	Unstable	20.987	1.32195	6.39	-0.375	44.69	4.996	3.081	10.426	3.481	4.761	5.496	-0.735	6.231
93	Inter-alpha-trypsin inhibitor heavy chain H2	F1MNW4	HC	0	Negative	Hydrophilic	Stable	106.156	2.02594	7.93	-0.304	34.77	9.446	6.329	11.388	10.505	11.512	9.417	2.095	7.322
94	Pigment epithelium-derived factor	Q95121	HC	0	Negative	Hydrophilic	Stable	46.229	1.66491	6.64	-0.18	35.21	13.625	8.401	17.747	13.1	17.917	13.2182	4.69875	8.5195
95	Prothrombin	P00735	HC	0	Negative	Hydrophilic	Unstable	70.506	1.84823	5.97	-0.583	41.08	7.357	8.457	23.959	9.556	16.1	12.3322	3.76775	8.5645
96	Gelsolin	Q3SX14	HC	0	Negative	Hydrophilic	Stable	80.731	1.90704	5.86	-0.409	37.41	9.265	8.681	13.754	8.037	10.993	9.93425	1.05875	8.8755
97	Insulin-like growth factor-binding protein 6	F1MUK3	HC	0	Positive	Hydrophilic	Unstable	24.953	1.39712	8.34	-0.773	61.37	9.719	4.033	5.324	9.366	3.808	7.1105	-3.3025	10.413
98	Alpha-1B-glycoprotein	Q2KJF1	HC	0	Negative	Hydrophilic	Unstable	53.554	1.72879	5.3	-0.127	49.02	9.174	13.442	7.469	17.15	12.031	11.8087	0.22225	11.5865
99	Complement factor D	Q3T0A3	HC	0	Positive	Hydrophilic	Stable	27.878	1.44526	7.64	-0.055	38.69	11.717	5.265	12.571	10.758	8.136	10.0777	-1.94175	12.0195
100	Alpha-fetoprotein	Q3SZ57	HC	0	Negative	Hydrophilic	Unstable	68.588	1.83625	5.92	-0.282	57.39	46.596	26.492	65.147	51.704	82.229	47.4848	34.7442	12.7405
101	Actin, cytoplasmic 1	P60712	HC	0	Negative	Hydrophilic	Stable	41.737	1.62052	5.29	-0.2	35.29	22.072	13.61	17.969	15.378	21.033	17.2572	3.77575	13.4815
102	Vitronectin	Q3ZBS7	HC	0	Negative	Hydrophilic	Unstable	53.575	1.72896	5.92	-0.507	50.97	18.983	11.706	11.831	13.227	13.849	13.9367	-0.08775	14.0245
103	Myosin heavy chain 9	F1MQ37	HC	0	Negative	Hydrophilic	Unstable	227.103	2.35622	5.5	-0.852	50	9.719	9.914	21.149	13.48	12.031	13.5655	-1.5345	15.1
104	Apolipoprotein A-II	P81644	HC	0	Negative	Hydrophilic	Unstable	11.202	1.0493	7.8	-0.224	41.55	22.253	7.169	9.465	15.505	10.733	13.598	-2.865	16.463
105	Ribonuclease 4	Q58DP6	HC	0	Positive	Hydrophilic	Unstable	16.938	1.22886	8.8	-0.52	49.6	17.439	15.795	14.198	12.151	10.646	14.8957	-4.24975	19.1455
106	Beta-2-glycoprotein 1	P17690	HC	0	Negative	Hydrophilic	Unstable	38.252	1.58265	8.53	-0.267	45.89	28.884	24.14	31.871	23.479	32.113	27.0935	5.0195	22.074
107	Kininogen-1	P01044	HC	0	Negative	Hydrophilic	Unstable	68.89	1.83816	6.14	-0.609	42.43	28.43	26.884	30.022	30.377	35.142	28.9282	6.21375	22.7145
108	Beta-lactoglobulin	P02754	HC	0	Negative	Hydrophilic	Unstable	19.883	1.29848	4.93	-0.01	40.12	5.365	50.716	4.95	4.489	5.535	16.38	-10.845	27.225
109	Apolipoprotein E	Q03247	HC	0	Negative	Hydrophilic	Unstable	35.98	1.55606	5.55	-0.658	49.32	29.247	12.602	38.822	28.352	23.37	27.2558	-3.88575	31.1415
110	Alpha-S1-casein	P02662	HC	0	Negative	Hydrophilic	Unstable	24.529	1.38968	4.98	-0.481	56.03	19.528	61.666	3.475	1.329	1.904	21.4995	-19.5955	41.095
111	Plasminogen	P06868	HC	0	Negative	Hydrophilic	Unstable	91.216	1.96007	7.68	-0.719	51.2	52.591	57.297	89.179	68.411	83.787	66.8695	16.9175	49.952
112	Alpha-2-HS-glycoprotein	P12763	HC	0	Negative	Hydrophilic	Unstable	38.419	1.58455	5.26	-0.025	44.16	39.784	32.765	27.878	55.817	27.958	39.061	-11.103	50.164
113	Apolipoprotein A-I	P15497	HC	0	Negative	Hydrophilic	Unstable	30.276	1.4811	5.71	-0.209	43.34	70.666	30.413	133.547	82.081	94.953	79.1767	15.7763	63.4005
114	Hemoglobin subunit alpha	P01966	HC	0	Negative	Hydrophobic	Stable	15.184	1.18139	8.07	0.027	5.49	254.687	156.994	108.997	243.205	91.663	190.971	-99.3078	290.279
115	Hemoglobin fetal subunit beta	P02081	HC	0	Negative	Hydrophobic	Stable	15.859	1.20028	6.51	0.052	17.26	215.54	589.385	579.442	368.889	504.712	438.314	66.398	371.916
116	Serum albumin	P02769	HC	0	Negative	Hydrophilic	Unstable	69.293	1.84069	5.82	-0.429	40.28	546.07	538.697	362.78	569.186	556.646	504.183	52.4627	451.721
Search Parameters	MDM v. 1.3.0
Subsamples: HC.mgf, HC N3.mgf, D Ctrl.mgf, N Ctrl.mgf, HC+SC.mgf
Database:	Bos_Taurus
Fasta Version:	Bos_Taurus_20150428.fasta
# Sequences:	23869
Taxonomy:	Bos taurus (Bovine)
Enzyme:	Trypsin
Fixed modifications:	Carbamidomethyl (C)
Variable modifications:	Oxidation (M)
Mass values:	Monoisotopic
Peptide mass tolerance:	10 ppm
Fragment mass tolerance:	0.1 Da
Max missed cleavages:	2
Instrument type:	ESI-4SECTOR
Ions score or expect cut-off:	0.005
Scoring :	MudPIT
Subsamples: HC N3.mgf
Significance threshold p	0.01
FDR:	0.0103
# MS/MS queries:	7634 (27.2% spectral use)
Subsamples: N Ctrl.mgf
Significance threshold p	0.01
FDR:	0.0113
# MS/MS queries:	7599 (29.4% spectral use)
Subsamples: D Ctrl.mgf
Significance threshold p	0.01
FDR:	0.0128
# MS/MS queries:	7582 (27.9% spectral use)
Subsamples: HC+SC.mgf
Significance threshold p	0.01
FDR:	0.013
# MS/MS queries:	8072 (29.9% spectral use)
Subsamples: HC.mgf
Significance threshold p	0.01
FDR:	0.0158
# MS/MS queries:	7804 (21.9% spectral use)

## Sheet: SNP
														Number of proteins/Number of SNPs
#	Name	Accession #	Accession	Clusters	SCtype	Charges	Hydropathicity	Stability	Mw	LogMw	PI	GRAVY	II	HC	HC N3	D Ctrl	N Ctrl	HC+SC	HCmean	SC	HC-SC
1	Apolipoprotein H (Beta-2-glycoprotein 1)	P17690	APOH_BOVIN	SC	3	Postive	Hydrophilic	Unstable	38.3	1.5832	8.53	-0.267	45.89	3.163	2.147	7.515	2.332	21.652	3.78925	17.8628	-14.0735
2	Complement C4	E1BH06	CO4_BOVIN	SC	3	Postive	Hydrophilic	Unstable	192.8	2.28511	7.2	-0.209	45.45	1.296	1.548	2.505	1.356	10.419	1.67625	8.74275	-7.0665
3	Uncharacterized protein 2	F1MLW7	F1MLW7_BOVIN	SC	3	Postive	Hydrophilic	Unstable	24.4	1.38739	7.53	-0.163	49.2	0	0	0	0	6.635	0	6.635	-6.635
4	Uncharacterized protein 3	F1MVK1	F1MVK1_BOVIN	SC	3	Negative	Hydrophilic	Unstable	174	2.24055	6.47	-0.145	44.55	0	0	0	0	6.286	0	6.286	-6.286
5	Uncharacterized protein 1	G3N0S9	G3N0S9_BOVIN	SC	3	Postive	Hydrophilic	Unstable	22.3	1.3483	7.45	-0.306	44.9	1.193	2.497	2.456	2.711	7.334	2.21425	5.11975	-2.9055
6	Cystatin-C	P01035	CYTC_BOVIN	SC	3	Postive	Hydrophobic	Unstable	16.3	1.21219	9.32	0.013	49.9	0	0	0	0	1.921	0	1.921	-1.921
7	Fibulin-1	F1MYN5	F1MYN5_BOVIN	SC	3	Negative	Hydrophilic	Unstable	77.5	1.8893	4.94	-0.303	53.51	2.178	1.698	1.277	1.41	4.598	1.64075	2.95725	-1.3165
8	Collagen alpha-2(I) chain	P02465	F1MSR8_BOVIN	SC	2	Postive	Hydrophilic	Stable	129.1	2.11093	9.23	-0.668	24.35	0.415	0.399	0.393	0.217	1.455	0.356	1.099	-0.743
9	SERPINA11 protein	A5PK77	A5PK77_BOVIN	SC	2	Negative	Hydrophilic	Unstable	46.8	1.67025	6.64	-0.105	46.27	0	0	0	0	0.64	0	0.64	-0.64
10	Fibronectin	P07589	FINC_BOVIN	SC	2	Negative	Hydrophilic	Unstable	272.2	2.43489	5.32	-0.496	40.5	0.467	0.749	0.54	0.705	1.455	0.61525	0.83975	-0.2245
11	Alpha-S1-casein	P02662	CASA1_BOVIN	SC	2	Negative	Hydrophilic	Unstable	24.5	1.38917	4.98	-0.481	56.03	1.089	1.049	2.309	1.139	2.736	1.3965	1.3395	0.057
12	Thrombospondin-1	F1N3A1	F1N3A1_BOVIN	SC	2	Negative	Hydrophilic	Unstable	129.4	2.11193	4.72	-0.717	41.93	0.985	0.749	0.54	0.813	1.397	0.77175	0.62525	0.1465
13	Complement C3	Q2UVX4	CO3_BOVIN	SC	1	Negative	Hydrophilic	Stable	187.3	2.27254	6.41	-0.349	37.54	7.933	8.639	7.515	8.351	15.192	8.1095	7.0825	1.027
14	Inter-alpha-trypsin inhibitor heavy chain H3	P56652	ITIH3_BOVIN	SC	1	Negative	Hydrophilic	Stable	99.6	1.99826	5.59	-0.291	35.45	3.992	3.396	2.996	3.308	5.471	3.423	2.048	1.375
15	Inter-alpha-trypsin inhibitor heavy chain H2	F1MNW4	F1MNW4_BOVIN	SC	1	Postive	Hydrophilic	Stable	106.2	2.02612	7.93	-0.307	34.77	5.859	6.092	5.55	5.152	9.662	5.66325	3.99875	1.6645
16	Hemopexin	Q3SZV7	HEMO_BOVIN	SC	1	Postive	Hydrophilic	Stable	52.2	1.71767	7.9	-0.434	39.37	4.511	5.193	4.273	3.85	7.159	4.45675	2.70225	1.7545
17	Pigment epithelium-derived factor	Q95121	PEDF_BOVIN	SC	1	Negative	Hydrophilic	Stable	46.2	1.66464	6.64	-0.18	35.21	6.533	6.292	5.108	5.64	8.731	5.89325	2.83775	3.0555
18	Prothrombin	P00735	THRB_BOVIN	SC	1	Negative	Hydrophilic	Unstable	70.5	1.84819	5.97	-0.583	41.08	9.644	11.285	10.118	8.189	11.99	9.809	2.181	7.628
19	Antithrombin-III	F1MSZ6	F1MSZ6_BOVIN	SC	1	Negative	Hydrophilic	Unstable	52.4	1.71933	6.38	-0.209	43.34	16.384	15.78	15.521	15.293	20.721	15.7445	4.9765	10.768
20	Alpha-2-macroglobulin	Q7SIH1	A2MG_BOVIN	SC	1	Negative	Hydrophilic	Stable	167.6	2.22427	5.71	-0.19	38.54	13.118	15.88	12.918	15.455	17.869	14.3427	3.52625	10.8165
21	Tetranectin	Q2KIS7	TETN_BOVIN	HC	0	Negative	Hydrophilic	Stable	22.1	1.34439	5.47	-0.237	31.09	1.193	0.061	8.989	12.117	27.827	5.59	22.237	-16.647
22	Complement factor I	F1N4M7	F1N4M7_BOVIN	HC	0	Postive	Hydrophilic	Stable	68.9	1.83822	8.07	-0.467	37.85	0	0	0.688	2.657	9.953	0.83625	9.11675	-8.2805
23	Uncharacterized protein 4	F1MLW8	F1MLW8_BOVIN	HC	0	Negative	Hydrophilic	Stable	24.6	1.39094	5.58	-0.181	36.78	2.385	0	0	0	4.424	0.59625	3.82775	-3.2315
24	Collagen (VI) alpha 3 chain	E1BB91	E1BB91_BOVIN	HC	0	Negative	Hydrophilic	Stable	342.4	2.53453	6.11	-0.215	39.19	0.052	0.15	0.589	0.542	1.222	0.33325	0.88875	-0.5555
25	Complement factor H	Q28085	CFAH_BOVIN	HC	0	Negative	Hydrophilic	Unstable	140.4	2.14737	6.43	-0.651	42.25	2.489	3.695	5.845	5.748	8.731	4.44425	4.28675	0.1575
26	Insulin-like growth factor-binding protein 2	P13384	IBP2_BOVIN	HC	0	Postive	Hydrophilic	Stable	34	1.53148	7.13	-0.521	36.2	3.681	4.794	9.48	15.401	16.472	8.339	8.133	0.206
27	Collagen alpha-1(I) chain	P02453	CO1A1_BOVIN	HC	0	Negative	Hydrophilic	Stable	138.9	2.1427	5.6	-0.799	31.64	0.57	0.15	0.884	0.813	0.64	0.60425	0.03575	0.5685
28	Plasma serine protease inhibitor	Q9N2I2	IPSP_BOVIN	HC	0	Postive	Hydrophilic	Unstable	45.3	1.6561	9.4	-0.109	40.12	2.696	2.597	1.13	9.924	7.567	4.08675	3.48025	0.6065
29	Complement C7	F1N045	F1N045_BOVIN	HC	0	Postive	Hydrophilic	Unstable	93	1.96848	7.09	-0.433	53.06	1.452	1.398	1.081	0.271	0.931	1.0505	-0.1195	1.17
30	Inter-alpha-trypsin inhibitor heavy chain H1	F1MMP5	F1MMP5_BOVIN	HC	0	Negative	Hydrophilic	Stable	101.2	2.00518	6.73	-0.278	31.42	1.348	1.598	1.572	2.44	2.27	1.7395	0.5305	1.209
31	Fibrinogen beta chain	P02676	FIBB_BOVIN	HC	0	Postive	Hydrophilic	Stable	53.3	1.72673	8.45	-0.9	38.85	0.985	2.097	1.474	2.278	1.746	1.7085	0.0375	1.671
32	Coagulation factor V	Q28107	FA5_BOVIN	HC	0	Negative	Hydrophilic	Unstable	249	2.3962	5.53	-0.636	49.72	1.348	1.049	0.933	1.518	0.582	1.212	-0.63	1.842
33	Beta-lactoglobulin	P02754	LACB_BOVIN	HC	0	Negative	Hydrophilic	Unstable	19.9	1.29885	4.93	-0.01	40.12	3.059	1.298	4.912	1.41	3.434	2.66975	0.76425	1.9055
34	Fibrinogen alpha chain	P02672	FIBA_BOVIN	HC	0	Negative	Hydrophilic	Unstable	67	1.82607	6.73	-0.83	46.41	2.696	2.597	2.554	3.416	3.667	2.81575	0.85125	1.9645
35	Coagulation factor XII	F1MTT3	F1MUT4_BOVIN	HC	0	Postive	Hydrophilic	Stable	67.2	1.82737	7.91	-0.395	34.91	2.592	3.046	5.452	6.019	6.461	4.27725	2.18375	2.0935
36	Myosin heavy chain 9	F1MQ37	F1MQ37_BOVIN	HC	0	Negative	Hydrophilic	Unstable	227.1	2.35622	5.5	-0.852	50	2.178	3.396	2.702	4.718	4.191	3.2485	0.9425	2.306
37	Serpin family G member 1	E1BMJ0	E1BMJ0_BOVIN	HC	0	Negative	Hydrophilic	Unstable	51.7	1.71349	6.2	-0.064	46.12	3.007	3.595	3.537	9.327	7.392	4.8665	2.5255	2.341
38	Uncharacterized protein 6	G5E513	G5E513_BOVIN	HC	0	Negative	Hydrophilic	Unstable	50	1.69897	5.32	-0.228	49.68	1.659	2.946	2.21	3.254	2.619	2.51725	0.10175	2.4155
39	Vitamin D-binding protein	Q3MHN5	VTDB_BOVIN	HC	0	Negative	Hydrophilic	Unstable	53.3	1.72673	5.36	-0.334	43.17	3.474	2.697	2.014	1.573	2.386	2.4395	-0.0535	2.493
40	Complement factor B	P81187	CFAB_BOVIN	HC	0	Postive	Hydrophilic	Stable	85.4	1.93146	7.87	-0.462	39.33	4.77	4.095	4.028	3.471	5.413	4.091	1.322	2.769
41	Tubulin beta chain	E1BJK2	E1BJK2_BOVIN	HC	0	Negative	Hydrophilic	Stable	50	1.69897	4.99	-0.209	35.62	4.77	5.543	2.898	3.254	5.355	4.11625	1.23875	2.8775
42	Glyceraldehyde-3-phosphate dehydrogenase	P10096	G3P_BOVIN	HC	0	Postive	Hydrophilic	Stable	35.9	1.55509	8.51	-0.078	17.7	4.77	2.397	4.519	4.989	5.355	4.16875	1.18625	2.9825
43	Inter-alpha-trypsin inhibitor heavy chain H4	F1MMD7	F1MMD7_BOVIN	HC	0	Negative	Hydrophilic	Unstable	101.5	2.00647	6.22	-0.234	43.22	7.362	6.542	5.943	4.067	8.964	5.9785	2.9855	2.993
44	Vitronectin	Q3ZBS7	Q3ZBS7_BOVIN	HC	0	Negative	Hydrophilic	Unstable	53.6	1.72916	5.92	-0.507	50.97	5.185	3.396	4.126	5.477	5.821	4.546	1.275	3.271
45	Apolipoprotein J (Clusterin)	P17697	CLUS_BOVIN	HC	0	Negative	Hydrophilic	Unstable	51.1	1.70842	5.73	-0.623	60.28	3.785	2.896	2.161	3.145	2.561	2.99675	-0.43575	3.4325
46	Zyxin	Q08DQ6	Q08DQ6_BOVIN	HC	0	Negative	Hydrophilic	Unstable	60.1	1.77887	6.33	-0.626	70.45	4.407	4.994	3.537	3.905	4.947	4.21075	0.73625	3.4745
47	Selenoprotein P	P49907	SEPP1_BOVIN	HC	0	Postive	Hydrophilic	Unstable	45.5	1.65801	7.39	-0.704	53.58	1.867	4.195	4.126	4.555	3.842	3.68575	0.15625	3.5295
48	Apolipoprotein M	F1MYX2	F1MYX2_BOVIN	HC	0	Negative	Hydrophilic	Unstable	21.2	1.32634	6.06	-0.263	47.37	7.207	6.941	9.676	14.642	15.657	9.6165	6.0405	3.576
49	Sulfhydryl oxidase	F1MM32	F1MM32_BOVIN	HC	0	Postive	Hydrophilic	Unstable	63	1.79934	9.32	-0.118	42.04	3.526	4.744	7.957	12.364	10.652	7.14775	3.50425	3.6435
50	Apolipoprotein A-II	P81644	APOA2_BOVIN	HC	0	Postive	Hydrophilic	Unstable	11.2	1.04922	7.8	-0.224	41.55	2.644	6.392	6.287	6.941	7.45	5.566	1.884	3.682
51	Tubulin alpha-4A chain	P81948	TBA4A_BOVIN	HC	0	Negative	Hydrophilic	Stable	49.9	1.6981	4.93	-0.252	38.08	5.755	3.745	4.519	4.067	5.355	4.5215	0.8335	3.688
52	Lumican	Q05443	LUM_BOVIN	HC	0	Negative	Hydrophilic	Unstable	38.8	1.58883	5.93	-0.259	43.27	4.303	4.145	2.161	2.386	2.561	3.24875	-0.68775	3.9365
53	Uncharacterized protein 5	G5E5T5	G5E5T5_BOVIN	HC	0	Negative	Hydrophilic	Unstable	42.5	1.62839	4.89	-0.017	46.39	3.785	2.746	2.702	5.043	3.201	3.569	-0.368	3.937
54	Plasma kallikrein	Q2KJ63	KLKB1_BOVIN	HC	0	Postive	Hydrophilic	Unstable	71	1.85126	8.64	-0.288	43.79	4.718	3.945	2.8	3.688	3.318	3.78775	-0.46975	4.2575
55	Gelsolin	F1N1I6	F1N1I6_BOVIN	HC	0	Negative	Hydrophilic	Stable	85.7	1.93298	5.86	-0.409	37.41	6.014	5.793	5.108	5.098	6.112	5.50325	0.60875	4.8945
56	Leucine-rich alpha-2-glycoprotein 1	Q2KIF2	Q2KIF2_BOVIN	HC	0	Negative	Hydrophilic	Unstable	38.3	1.5832	6.5	-0.012	40.25	3.266	3.146	4.126	4.555	2.561	3.77325	-1.21225	4.9855
57	Protein AMBP	P00978	F1MMK9_BOVIN	HC	0	Postive	Hydrophilic	Unstable	39.2	1.59329	7.81	-0.334	48.05	8.088	6.342	5.01	5.531	7.392	6.24275	1.14925	5.0935
58	Transthyretin	O46375	TTHY_BOVIN	HC	0	Negative	Hydrophobic	Stable	15.7	1.1959	5.9	0.093	32.03	4.148	3.995	3.929	7.701	4.656	4.94325	-0.28725	5.2305
59	Fetuin-B	Q58D62	FETUB_BOVIN	HC	0	Negative	Hydrophilic	Unstable	42.7	1.63043	5.59	-0.376	59.76	4.77	8.289	4.519	6.182	6.635	5.94	0.695	5.245
60	SERPIND1 protein	A6QPP2	A6QPP2_BOVIN	HC	0	Negative	Hydrophilic	Stable	55.2	1.74194	6.37	-0.134	28.88	11.873	8.889	7.613	7.321	11.816	8.924	2.892	6.032
61	Alpha-1-antiproteinase	P34955	A1AT_BOVIN	HC	0	Negative	Hydrophilic	Unstable	54.7	1.73799	5.45	-0.2	54.44	3.474	4.944	4.028	6.345	3.143	4.69775	-1.55475	6.2525
62	Apolipoprotein B	E1BNR0	E1BNR0_BOVIN	HC	0	Negative	Hydrophilic	Stable	515.8	2.71248	6.32	-0.269	37.9	6.325	7.84	8.203	6.887	7.741	7.31375	0.42725	6.8865
63	Actin, cytoplasmic 1	P60712	ACTB_BOVIN	HC	0	Negative	Hydrophilic	Unstable	53.6	1.72916	5.3	-0.127	49.02	9.592	4.195	9.087	7.592	8.149	7.6165	0.5325	7.084
64	Angiotensinogen	Q3SZH5	Q3SZH5_BOVIN	HC	0	Postive	Hydrophobic	Stable	45.5	1.65801	9.3	0.036	35.04	9.333	10.536	7.515	9.816	10.535	9.3	1.235	8.065
65	Serotransferrin	Q29443	G3X6N3_BOVIN	HC	0	Negative	Hydrophilic	Stable	77.8	1.89098	6.75	-0.452	35.9	23.746	13.383	13.164	8.568	21.361	14.7152	6.64575	8.0695
66	Hemoglobin subunit beta	P02070	HBB_BOVIN	HC	0	Postive	Hydrophilic	Stable	16	1.20412	7.02	-0.004	2.15	11.458	11.034	10.855	12.039	12.863	11.3465	1.5165	9.83
67	Kininogen-2	P01045	KNG1_BOVIN	HC	0	Negative	Hydrophilic	Unstable	68.7	1.83696	6.09	-0.609	42.26	12.392	11.935	10.659	13.015	12.631	12.0002	0.63075	11.3695
68	Alpha-2-antiplasmin	P28800	A2AP_BOVIN	HC	0	Negative	Hydrophilic	Stable	41.7	1.62014	5.29	-0.2	35.29	10.733	7.241	13.95	7.917	8.44	9.96025	-1.52025	11.4805
69	Alpha-fetoprotein	Q3SZ57	FETA_BOVIN	HC	0	Negative	Hydrophilic	Unstable	68.6	1.83632	5.92	-0.223	57.39	17.525	18.426	12.673	14.045	16.53	15.6672	0.86275	14.8045
70	Alpha-1B-glycoprotein	Q2KJF1	A1BG_BOVIN	HC	0	Negative	Hydrophilic	Unstable	38.4	1.58433	5.26	-0.025	44.16	16.747	18.826	18.518	20.553	22.002	18.661	3.341	15.32
71	Apolipoprotein E	Q03247	APOE_BOVIN	HC	0	Negative	Hydrophilic	Unstable	36	1.5563	5.55	-0.658	49.32	16.695	13.483	18.714	20.77	18.8	17.4155	1.3845	16.031
72	Histidine-rich glycoprotein	F1MKS5	HRG_BOVIN	HC	0	Postive	Hydrophilic	Unstable	60.7	1.78319	7.11	-0.868	42.31	15.503	20.074	19.746	19.848	21.303	18.7927	2.51025	16.2825
73	Protein S100-A12	P79105	S10AC_BOVIN	HC	0	Negative	Hydrophilic	Stable	10.7	1.02938	5.91	-0.443	35.98	7.155	23.27	13.115	7.484	8.032	12.756	-4.724	17.48
74	Plasminogen	P06868	E1B726_BOVIN	HC	0	Postive	Hydrophilic	Unstable	91.2	1.95999	7.68	-0.719	51.2	17.162	22.721	22.349	19.251	22.002	20.3708	1.63125	18.7395
75	Alpha-2-HS-glycoprotein (fetuin -A)	P12763	FETUA_BOVIN	HC	0	Negative	Hydrophilic	Stable	46.1	1.6637	6.57	-0.056	28.89	24.006	23.12	28.98	28.525	30.558	26.1578	4.40025	21.7575
76	Kininogen-1	P01044	F1MNV5_BOVIN	HC	0	Negative	Hydrophilic	Unstable	68.9	1.83822	6.14	-0.609	42.43	26.546	22.771	22.398	20.336	20.954	23.0128	-2.05875	25.0715
77	Hemoglobin subunit alpha	P01966	HBA_BOVIN	HC	0	Postive	Hydrophobic	Stable	15.2	1.18184	8.07	0.027	5.49	54.907	52.882	52.017	57.646	61.756	54.363	7.393	46.97
78	Serum albumin	P02769	ALBU_BOVIN	HC	0	Negative	Hydrophilic	Unstable	69.3	1.84073	5.82	-0.429	40.28	104.474	70.809	64.837	53.958	66.761	73.5195	-6.7585	80.278
79	Hemoglobin fetal subunit beta	P02081	HBBF_BOVIN	HC	0	Negative	Hydrophobic	Stable	15.9	1.2014	6.51	0.052	17.26	166.432	118.497	85.81	95.227	138.47	116.492	21.9785	94.513
80	Apolipoprotein A-I	P15497	APOA1_BOVIN	HC	0	Negative	Hydrophilic	Unstable	30.3	1.48144	5.71	-0.619	42.1	539.376	607.467	698.663	665.72	625.549	627.806	-2.2575	630.064
Search Parameters	MDM v. 1.3.0
Subsamples: HC.mgf, HC N3.mgf, D Ctrl.mgf, N Ctrl.mgf, HC+SC.mgf
Database:	Bos_Taurus
Fasta Version:	Bos_Taurus_20150428.fasta
# Sequences:	23869
Taxonomy:	Bos taurus (Bovine)
Enzyme:	Trypsin
Fixed modifications:	Carbamidomethyl (C)
Variable modifications:	Oxidation (M)
Mass values:	Monoisotopic
Peptide mass tolerance:	10 ppm
Fragment mass tolerance:	0.1 Da
Max missed cleavages:	2
Instrument type:	ESI-4SECTOR
Ions score or expect cut-off:	0.005
Scoring :	MudPIT
