# Supplementary material for: Mapping and identification of soft corona proteins at nanoparticles and their impact on cellular association
Source: Nat Commun. 2020 Sep 10;11:4535. doi: 10.1038/s41467-020-18237-7 (PMC7484794; doi:10.1038/s41467-020-18237-7)
Supplement: Supplementary file 6 — Source Data [file 41467_2020_18237_MOESM6_ESM.xlsx]

## Sheet: Fig.1b
Fig.1b

## Sheet: Fig.1c
	Raw data								Normalized data
	X	HC-N3	HC+SC 2h	HC+SC 16h	std				X	HC-N3	HC+SC 2h	HC+SC 16h	std
	0	26	84	195	55				0	0	0.142857	0.784431	0.00621118
	0.000696	31	84	112	55				0.000696	0.0236967	0.142857	0.287425	0.00621118
	0.001388	35	80	107	54				0.001388	0.042654	0.120879	0.257485	0
	0.002083	39	78	102	54				0.002083	0.0616114	0.10989	0.227545	0
	0.002779	44	75	97	54				0.002779	0.0853081	0.0934066	0.197605	0
	0.003471	46	72	92	54				0.003471	0.0947867	0.0769231	0.167665	0
	0.004167	48	69	88	54				0.004167	0.104265	0.0604396	0.143713	0
	0.004863	51	67	84	54				0.004863	0.118483	0.0494505	0.11976	0
	0.005554	51	65	81	55				0.005554	0.118483	0.0384615	0.101796	0.00621118
	0.00625	51	64	80	55				0.00625	0.118483	0.032967	0.0958084	0.00621118
	0.006946	50	64	78	55				0.006946	0.113744	0.032967	0.0838323	0.00621118
	0.007638	48	63	76	55				0.007638	0.104265	0.0274725	0.0718563	0.00621118
	0.008333	46	62	75	55				0.008333	0.0947867	0.021978	0.0658683	0.00621118
	0.009029	43	62	74	56				0.009029	0.0805687	0.021978	0.0598802	0.0124224
	0.009721	41	62	72	56				0.009721	0.07109	0.021978	0.0479042	0.0124224
	0.010417	38	62	71	56				0.010417	0.056872	0.021978	0.0419162	0.0124224
	0.011113	36	62	70	56				0.011113	0.0473934	0.021978	0.0359281	0.0124224
	0.011804	35	60	69	57				0.011804	0.042654	0.010989	0.0299401	0.0186335
	0.0125	35	60	68	57				0.0125	0.042654	0.010989	0.0239521	0.0186335
	0.013196	34	60	68	57				0.013196	0.0379147	0.010989	0.0239521	0.0186335
	0.013888	34	59	67	57				0.013888	0.0379147	0.00549451	0.0179641	0.0186335
	0.014583	34	59	67	57				0.014583	0.0379147	0.00549451	0.0179641	0.0186335
	0.015279	34	59	66	58				0.015279	0.0379147	0.00549451	0.011976	0.0248447
	0.015971	34	58	65	58				0.015971	0.0379147	0	0.00598802	0.0248447
	0.016667	34	58	65	58				0.016667	0.0379147	0	0.00598802	0.0248447
	0.017363	33	58	64	58				0.017363	0.0331754	0	0	0.0248447
	0.018054	32	58	64	58				0.018054	0.028436	0	0	0.0248447
	0.01875	32	58	64	58				0.01875	0.028436	0	0	0.0248447
	0.019446	31	59	64	58				0.019446	0.0236967	0.00549451	0	0.0248447
	0.020138	30	59	64	58				0.020138	0.0189573	0.00549451	0	0.0248447
	0.020833	29	59	64	58				0.020833	0.014218	0.00549451	0	0.0248447
	0.021529	29	60	65	58				0.021529	0.014218	0.010989	0.00598802	0.0248447
	0.022221	28	60	66	58				0.022221	0.00947867	0.010989	0.011976	0.0248447
	0.022917	28	62	67	58				0.022917	0.00947867	0.021978	0.0179641	0.0248447
	0.023613	28	62	68	59				0.023613	0.00947867	0.021978	0.0239521	0.0310559
	0.024304	28	62	69	59				0.024304	0.00947867	0.021978	0.0299401	0.0310559
	0.025	28	63	70	60				0.025	0.00947867	0.0274725	0.0359281	0.0372671
	0.025696	28	63	70	60				0.025696	0.00947867	0.0274725	0.0359281	0.0372671
	0.026388	29	64	72	61				0.026388	0.014218	0.032967	0.0479042	0.0434783
	0.027083	29	64	73	61				0.027083	0.014218	0.032967	0.0538922	0.0434783
	0.027779	29	64	73	62				0.027779	0.014218	0.032967	0.0538922	0.0496894
	0.028471	30	65	74	62				0.028471	0.0189573	0.0384615	0.0598802	0.0496894
	0.029167	30	67	74	62				0.029167	0.0189573	0.0494505	0.0598802	0.0496894
	0.029863	30	67	75	63				0.029863	0.0189573	0.0494505	0.0658683	0.0559006
	0.030554	30	68	75	63				0.030554	0.0189573	0.0549451	0.0658683	0.0559006
	0.03125	30	68	77	63				0.03125	0.0189573	0.0549451	0.0778443	0.0559006
	0.031946	29	69	78	63				0.031946	0.014218	0.0604396	0.0838323	0.0559006
	0.032638	29	69	78	63				0.032638	0.014218	0.0604396	0.0838323	0.0559006
	0.033333	29	70	79	63				0.033333	0.014218	0.0659341	0.0898204	0.0559006
	0.034029	29	71	79	63				0.034029	0.014218	0.0714286	0.0898204	0.0559006
	0.034721	30	71	80	63				0.034721	0.0189573	0.0714286	0.0958084	0.0559006
	0.035417	30	73	81	63				0.035417	0.0189573	0.0824176	0.101796	0.0559006
	0.036113	31	74	81	63				0.036113	0.0236967	0.0879121	0.101796	0.0559006
	0.036804	31	75	83	64				0.036804	0.0236967	0.0934066	0.113772	0.0621118
	0.0375	32	75	85	64				0.0375	0.028436	0.0934066	0.125749	0.0621118
	0.038196	33	76	86	65				0.038196	0.0331754	0.0989011	0.131737	0.068323
	0.038888	34	77	87	65				0.038888	0.0379147	0.104396	0.137725	0.068323
	0.039583	35	78	89	66				0.039583	0.042654	0.10989	0.149701	0.0745342
	0.040279	35	78	90	67				0.040279	0.042654	0.10989	0.155689	0.0807453
	0.040971	35	79	91	67				0.040971	0.042654	0.115385	0.161677	0.0807453
	0.041667	36	79	91	67				0.041667	0.0473934	0.115385	0.161677	0.0807453
	0.042363	36	79	92	67				0.042363	0.0473934	0.115385	0.167665	0.0807453
	0.043054	37	79	94	67				0.043054	0.0521327	0.115385	0.179641	0.0807453
	0.04375	37	80	95	67				0.04375	0.0521327	0.120879	0.185629	0.0807453
	0.044446	38	81	95	68				0.044446	0.056872	0.126374	0.185629	0.0869565
	0.045138	40	81	96	68				0.045138	0.0663507	0.126374	0.191617	0.0869565
	0.045833	41	83	96	68				0.045833	0.07109	0.137363	0.191617	0.0869565
	0.046529	42	84	97	69				0.046529	0.0758294	0.142857	0.197605	0.0931677
	0.047221	43	85	97	69				0.047221	0.0805687	0.148352	0.197605	0.0931677
	0.047917	44	86	98	69				0.047917	0.0853081	0.153846	0.203593	0.0931677
	0.048613	45	87	98	69				0.048613	0.0900474	0.159341	0.203593	0.0931677
	0.049304	46	87	99	69				0.049304	0.0947867	0.159341	0.209581	0.0931677
	0.05	46	87	99	69				0.05	0.0947867	0.159341	0.209581	0.0931677
	0.050696	47	87	100	68				0.050696	0.0995261	0.159341	0.215569	0.0869565
	0.051388	47	87	101	68				0.051388	0.0995261	0.159341	0.221557	0.0869565
	0.052083	47	87	101	68				0.052083	0.0995261	0.159341	0.221557	0.0869565
	0.052779	47	87	102	68				0.052779	0.0995261	0.159341	0.227545	0.0869565
	0.053471	47	87	102	69				0.053471	0.0995261	0.159341	0.227545	0.0931677
	0.054167	47	87	102	69				0.054167	0.0995261	0.159341	0.227545	0.0931677
	0.054863	47	88	102	69				0.054863	0.0995261	0.164835	0.227545	0.0931677
	0.055554	47	89	102	70				0.055554	0.0995261	0.17033	0.227545	0.0993789
	0.05625	47	89	102	70				0.05625	0.0995261	0.17033	0.227545	0.0993789
	0.056946	46	90	102	71				0.056946	0.0947867	0.175824	0.227545	0.10559
	0.057638	46	90	101	71				0.057638	0.0947867	0.175824	0.221557	0.10559
	0.058333	45	90	101	71				0.058333	0.0900474	0.175824	0.221557	0.10559
	0.059029	44	90	101	72				0.059029	0.0853081	0.175824	0.221557	0.111801
	0.059721	44	90	102	72				0.059721	0.0853081	0.175824	0.227545	0.111801
	0.060417	44	90	102	72				0.060417	0.0853081	0.175824	0.227545	0.111801
	0.061113	44	90	102	73				0.061113	0.0853081	0.175824	0.227545	0.118012
	0.061804	44	90	103	73				0.061804	0.0853081	0.175824	0.233533	0.118012
	0.0625	43	90	103	73				0.0625	0.0805687	0.175824	0.233533	0.118012
	0.063196	43	91	104	73				0.063196	0.0805687	0.181319	0.239521	0.118012
	0.063888	44	91	104	73				0.063888	0.0853081	0.181319	0.239521	0.118012
	0.064583	45	91	104	73				0.064583	0.0900474	0.181319	0.239521	0.118012
	0.065279	45	92	104	73				0.065279	0.0900474	0.186813	0.239521	0.118012
	0.065971	46	92	104	73				0.065971	0.0947867	0.186813	0.239521	0.118012
	0.066667	46	92	104	74				0.066667	0.0947867	0.186813	0.239521	0.124224
	0.067363	46	92	104	74				0.067363	0.0947867	0.186813	0.239521	0.124224
	0.068054	47	92	105	74				0.068054	0.0995261	0.186813	0.245509	0.124224
	0.06875	47	92	106	74				0.06875	0.0995261	0.186813	0.251497	0.124224
	0.069446	47	93	106	74				0.069446	0.0995261	0.192308	0.251497	0.124224
	0.070138	47	93	106	74				0.070138	0.0995261	0.192308	0.251497	0.124224
	0.070833	48	95	107	74				0.070833	0.104265	0.203297	0.257485	0.124224
	0.071529	48	95	107	74				0.071529	0.104265	0.203297	0.257485	0.124224
	0.072221	47	96	108	74				0.072221	0.0995261	0.208791	0.263473	0.124224
	0.072917	47	97	108	74				0.072917	0.0995261	0.214286	0.263473	0.124224
	0.073613	47	97	109	74				0.073613	0.0995261	0.214286	0.269461	0.124224
	0.074304	47	98	110	74				0.074304	0.0995261	0.21978	0.275449	0.124224
	0.075	47	98	110	74				0.075	0.0995261	0.21978	0.275449	0.124224
	0.075696	47	98	111	74				0.075696	0.0995261	0.21978	0.281437	0.124224
	0.076388	48	99	112	74				0.076388	0.104265	0.225275	0.287425	0.124224
	0.077083	48	99	112	74				0.077083	0.104265	0.225275	0.287425	0.124224
	0.077779	49	99	113	75				0.077779	0.109005	0.225275	0.293413	0.130435
	0.078471	49	99	113	75				0.078471	0.109005	0.225275	0.293413	0.130435
	0.079167	50	101	114	76				0.079167	0.113744	0.236264	0.299401	0.136646
	0.079863	52	101	114	76				0.079863	0.123223	0.236264	0.299401	0.136646
	0.080554	52	101	114	76				0.080554	0.123223	0.236264	0.299401	0.136646
	0.08125	52	102	114	77				0.08125	0.123223	0.241758	0.299401	0.142857
	0.081946	53	102	114	77				0.081946	0.127962	0.241758	0.299401	0.142857
	0.082638	53	102	114	77				0.082638	0.127962	0.241758	0.299401	0.142857
	0.083333	52	102	114	77				0.083333	0.123223	0.241758	0.299401	0.142857
	0.084029	52	103	115	77				0.084029	0.123223	0.247253	0.305389	0.142857
	0.084721	52	103	116	77				0.084721	0.123223	0.247253	0.311377	0.142857
	0.085417	52	103	117	78				0.085417	0.123223	0.247253	0.317365	0.149068
	0.086113	52	104	117	78				0.086113	0.123223	0.252747	0.317365	0.149068
	0.086804	52	104	117	78				0.086804	0.123223	0.252747	0.317365	0.149068
	0.0875	52	104	117	78				0.0875	0.123223	0.252747	0.317365	0.149068
	0.088196	53	106	118	79				0.088196	0.127962	0.263736	0.323353	0.15528
	0.088888	53	106	118	79				0.088888	0.127962	0.263736	0.323353	0.15528
	0.089583	53	106	118	79				0.089583	0.127962	0.263736	0.323353	0.15528
	0.090279	54	106	118	79				0.090279	0.132701	0.263736	0.323353	0.15528
	0.090971	54	107	118	79				0.090971	0.132701	0.269231	0.323353	0.15528
	0.091667	55	107	118	79				0.091667	0.137441	0.269231	0.323353	0.15528
	0.092363	56	107	119	79				0.092363	0.14218	0.269231	0.329341	0.15528
	0.093054	56	108	119	79				0.093054	0.14218	0.274725	0.329341	0.15528
	0.09375	56	108	121	79				0.09375	0.14218	0.274725	0.341317	0.15528
	0.094446	56	109	123	79				0.094446	0.14218	0.28022	0.353293	0.15528
	0.095138	57	109	124	80				0.095138	0.146919	0.28022	0.359281	0.161491
	0.095833	57	110	125	80				0.095833	0.146919	0.285714	0.365269	0.161491
	0.096529	57	110	126	80				0.096529	0.146919	0.285714	0.371257	0.161491
	0.097221	57	110	128	81				0.097221	0.146919	0.285714	0.383234	0.167702
	0.097917	58	112	129	81				0.097917	0.151659	0.296703	0.389222	0.167702
	0.098613	58	112	130	81				0.098613	0.151659	0.296703	0.39521	0.167702
	0.099304	58	113	131	81				0.099304	0.151659	0.302198	0.401198	0.167702
	0.1	59	114	133	82				0.1	0.156398	0.307692	0.413174	0.173913
	0.100696	60	114	134	82				0.100696	0.161137	0.307692	0.419162	0.173913
	0.101388	60	115	135	82				0.101388	0.161137	0.313187	0.42515	0.173913
	0.102083	61	117	135	82				0.102083	0.165877	0.324176	0.42515	0.173913
	0.102779	63	118	136	82				0.102779	0.175355	0.32967	0.431138	0.173913
	0.103471	63	118	136	82				0.103471	0.175355	0.32967	0.431138	0.173913
	0.104167	63	119	137	83				0.104167	0.175355	0.335165	0.437126	0.180124
	0.104863	63	119	137	83				0.104863	0.175355	0.335165	0.437126	0.180124
	0.105554	63	119	137	83				0.105554	0.175355	0.335165	0.437126	0.180124
	0.10625	63	120	137	84				0.10625	0.175355	0.340659	0.437126	0.186335
	0.106946	63	120	137	83				0.106946	0.175355	0.340659	0.437126	0.180124
	0.107638	63	120	137	83				0.107638	0.175355	0.340659	0.437126	0.180124
	0.108333	63	120	137	83				0.108333	0.175355	0.340659	0.437126	0.180124
	0.109029	63	120	137	83				0.109029	0.175355	0.340659	0.437126	0.180124
	0.109721	64	120	137	83				0.109721	0.180095	0.340659	0.437126	0.180124
	0.110417	64	120	137	83				0.110417	0.180095	0.340659	0.437126	0.180124
	0.111113	64	120	137	83				0.111113	0.180095	0.340659	0.437126	0.180124
	0.111804	65	120	137	83				0.111804	0.184834	0.340659	0.437126	0.180124
	0.1125	65	120	138	83				0.1125	0.184834	0.340659	0.443114	0.180124
	0.113196	66	121	139	83				0.113196	0.189573	0.346154	0.449102	0.180124
	0.113888	67	121	140	83				0.113888	0.194313	0.346154	0.45509	0.180124
	0.114583	67	123	140	83				0.114583	0.194313	0.357143	0.45509	0.180124
	0.115279	67	123	141	83				0.115279	0.194313	0.357143	0.461078	0.180124
	0.115971	68	123	141	83				0.115971	0.199052	0.357143	0.461078	0.180124
	0.116667	68	123	141	83				0.116667	0.199052	0.357143	0.461078	0.180124
	0.117363	68	123	142	83				0.117363	0.199052	0.357143	0.467066	0.180124
	0.118054	68	123	142	83				0.118054	0.199052	0.357143	0.467066	0.180124
	0.11875	68	123	143	84				0.11875	0.199052	0.357143	0.473054	0.186335
	0.119446	68	123	143	84				0.119446	0.199052	0.357143	0.473054	0.186335
	0.120138	69	123	144	84				0.120138	0.203791	0.357143	0.479042	0.186335
	0.120833	69	124	145	84				0.120833	0.203791	0.362637	0.48503	0.186335
	0.121529	69	124	145	85				0.121529	0.203791	0.362637	0.48503	0.192547
	0.122221	69	125	146	85				0.122221	0.203791	0.368132	0.491018	0.192547
	0.122917	69	126	146	85				0.122917	0.203791	0.373626	0.491018	0.192547
	0.123613	70	126	148	85				0.123613	0.208531	0.373626	0.502994	0.192547
	0.124304	70	127	150	86				0.124304	0.208531	0.379121	0.51497	0.198758
	0.125	70	127	151	86				0.125	0.208531	0.379121	0.520958	0.198758
	0.125696	70	127	152	86				0.125696	0.208531	0.379121	0.526946	0.198758
	0.126388	70	127	152	86				0.126388	0.208531	0.379121	0.526946	0.198758
	0.127083	70	127	153	86				0.127083	0.208531	0.379121	0.532934	0.198758
	0.127779	70	128	154	87				0.127779	0.208531	0.384615	0.538922	0.204969
	0.128471	70	128	154	87				0.128471	0.208531	0.384615	0.538922	0.204969
	0.129167	70	129	154	88				0.129167	0.208531	0.39011	0.538922	0.21118
	0.129863	70	129	154	89				0.129863	0.208531	0.39011	0.538922	0.217391
	0.130554	70	130	154	91				0.130554	0.208531	0.395604	0.538922	0.229814
	0.13125	70	130	154	92				0.13125	0.208531	0.395604	0.538922	0.236025
	0.131946	70	130	154	95				0.131946	0.208531	0.395604	0.538922	0.254658
	0.132638	70	130	154	97				0.132638	0.208531	0.395604	0.538922	0.267081
	0.133333	70	130	154	100				0.133333	0.208531	0.395604	0.538922	0.285714
	0.134029	70	130	154	104				0.134029	0.208531	0.395604	0.538922	0.310559
	0.134721	70	130	154	108				0.134721	0.208531	0.395604	0.538922	0.335404
	0.135417	70	130	154	114				0.135417	0.208531	0.395604	0.538922	0.372671
	0.136113	71	130	154	120				0.136113	0.21327	0.395604	0.538922	0.409938
	0.136804	71	130	154	127				0.136804	0.21327	0.395604	0.538922	0.453416
	0.1375	72	131	154	134				0.1375	0.218009	0.401099	0.538922	0.496894
	0.138196	73	131	154	142				0.138196	0.222749	0.401099	0.538922	0.546584
	0.138888	74	132	155	149				0.138888	0.227488	0.406593	0.54491	0.590062
	0.139583	74	132	156	156				0.139583	0.227488	0.406593	0.550898	0.63354
	0.140279	75	133	156	163				0.140279	0.232227	0.412088	0.550898	0.677019
	0.140971	75	134	157	166				0.140971	0.232227	0.417582	0.556886	0.695652
	0.141667	75	135	157	170				0.141667	0.232227	0.423077	0.556886	0.720497
	0.142363	75	135	157	168				0.142363	0.232227	0.423077	0.556886	0.708075
	0.143054	75	135	157	165				0.143054	0.232227	0.423077	0.556886	0.689441
	0.14375	74	135	157	161				0.14375	0.227488	0.423077	0.556886	0.664596
	0.144446	74	135	157	152				0.144446	0.227488	0.423077	0.556886	0.608696
	0.145138	74	136	157	143				0.145138	0.227488	0.428571	0.556886	0.552795
	0.145833	74	136	157	134				0.145833	0.227488	0.428571	0.556886	0.496894
	0.146529	74	136	157	124				0.146529	0.227488	0.428571	0.556886	0.434783
	0.147221	74	136	157	116				0.147221	0.227488	0.428571	0.556886	0.385093
	0.147917	74	136	157	110				0.147917	0.227488	0.428571	0.556886	0.347826
	0.148613	74	137	158	105				0.148613	0.227488	0.434066	0.562874	0.31677
	0.149304	74	137	158	102				0.149304	0.227488	0.434066	0.562874	0.298137
	0.15	74	137	159	100				0.15	0.227488	0.434066	0.568862	0.285714
	0.150696	74	138	159	98				0.150696	0.227488	0.43956	0.568862	0.273292
	0.151388	74	138	161	97				0.151388	0.227488	0.43956	0.580838	0.267081
	0.152083	75	140	162	96				0.152083	0.232227	0.450549	0.586826	0.26087
	0.152779	75	140	163	96				0.152779	0.232227	0.450549	0.592814	0.26087
	0.153471	75	140	163	96				0.153471	0.232227	0.450549	0.592814	0.26087
	0.154167	76	141	164	96				0.154167	0.236967	0.456044	0.598802	0.26087
	0.154863	76	141	164	96				0.154863	0.236967	0.456044	0.598802	0.26087
	0.155554	76	142	164	95				0.155554	0.236967	0.461538	0.598802	0.254658
	0.15625	76	142	165	95				0.15625	0.236967	0.461538	0.60479	0.254658
	0.156946	76	143	166	95				0.156946	0.236967	0.467033	0.610778	0.254658
	0.157638	77	145	168	95				0.157638	0.241706	0.478022	0.622754	0.254658
	0.158333	78	146	169	94				0.158333	0.246445	0.483516	0.628743	0.248447
	0.159029	79	147	171	94				0.159029	0.251185	0.489011	0.640719	0.248447
	0.159721	80	149	174	94				0.159721	0.255924	0.5	0.658683	0.248447
	0.160417	81	151	176	94				0.160417	0.260664	0.510989	0.670659	0.248447
	0.161113	82	153	178	95				0.161113	0.265403	0.521978	0.682635	0.254658
	0.161804	84	156	181	95				0.161804	0.274882	0.538462	0.700599	0.254658
	0.1625	86	157	183	96				0.1625	0.28436	0.543956	0.712575	0.26087
	0.163196	87	159	184	97				0.163196	0.2891	0.554945	0.718563	0.267081
	0.163888	89	160	185	97				0.163888	0.298578	0.56044	0.724551	0.267081
	0.164583	91	162	185	98				0.164583	0.308057	0.571429	0.724551	0.273292
	0.165279	92	162	185	98				0.165279	0.312796	0.571429	0.724551	0.273292
	0.165971	93	162	185	99				0.165971	0.317536	0.571429	0.724551	0.279503
	0.166667	94	160	184	99				0.166667	0.322275	0.56044	0.718563	0.279503
	0.167363	95	160	183	100				0.167363	0.327014	0.56044	0.712575	0.285714
	0.168054	95	159	182	101				0.168054	0.327014	0.554945	0.706587	0.291925
	0.16875	95	159	182	103				0.16875	0.327014	0.554945	0.706587	0.304348
	0.169446	95	159	182	106				0.169446	0.327014	0.554945	0.706587	0.322981
	0.170138	94	159	183	109				0.170138	0.322275	0.554945	0.712575	0.341615
	0.170833	93	162	185	114				0.170833	0.317536	0.571429	0.724551	0.372671
	0.171529	92	164	188	119				0.171529	0.312796	0.582418	0.742515	0.403727
	0.172221	91	168	191	124				0.172221	0.308057	0.604396	0.760479	0.434783
	0.172917	90	171	195	131				0.172917	0.303318	0.620879	0.784431	0.478261
	0.173613	89	176	201	138				0.173613	0.298578	0.648352	0.820359	0.521739
	0.174304	88	182	206	145				0.174304	0.293839	0.681319	0.850299	0.565217
	0.175	87	187	212	153				0.175	0.2891	0.708791	0.886228	0.614907
	0.175696	87	193	218	160				0.175696	0.2891	0.741758	0.922156	0.658385
	0.176388	87	199	223	166				0.176388	0.2891	0.774725	0.952096	0.695652
	0.177083	87	203	227	172				0.177083	0.2891	0.796703	0.976048	0.732919
	0.177779	88	207	230	174				0.177779	0.293839	0.818681	0.994012	0.745342
	0.178471	89	209	231	175				0.178471	0.298578	0.82967	1	0.751553
	0.179167	91	210	230	175				0.179167	0.308057	0.835165	0.994012	0.751553
	0.179863	92	210	229	169				0.179863	0.312796	0.835165	0.988024	0.714286
	0.180554	93	210	225	163				0.180554	0.317536	0.835165	0.964072	0.677019
	0.18125	94	207	221	154				0.18125	0.322275	0.818681	0.94012	0.621118
	0.181946	95	202	216	144				0.181946	0.327014	0.791209	0.91018	0.559006
	0.182638	96	197	210	134				0.182638	0.331754	0.763736	0.874251	0.496894
	0.183333	95	190	203	125				0.183333	0.327014	0.725275	0.832335	0.440994
	0.184029	95	184	197	116				0.184029	0.327014	0.692308	0.796407	0.385093
	0.184721	94	178	191	110				0.184721	0.322275	0.659341	0.760479	0.347826
	0.185417	93	170	186	106				0.185417	0.317536	0.615385	0.730539	0.322981
	0.186113	92	164	182	102				0.186113	0.312796	0.582418	0.706587	0.298137
	0.186804	92	160	179	100				0.186804	0.312796	0.56044	0.688623	0.285714
	0.1875	91	156	177	99				0.1875	0.308057	0.538462	0.676647	0.279503
	0.188196	91	154	176	99				0.188196	0.308057	0.527473	0.670659	0.279503
	0.188888	90	153	175	98				0.188888	0.303318	0.521978	0.664671	0.273292
	0.189583	90	152	175	98				0.189583	0.303318	0.516484	0.664671	0.273292
	0.190279	89	152	175	98				0.190279	0.298578	0.516484	0.664671	0.273292
	0.190971	88	152	175	97				0.190971	0.293839	0.516484	0.664671	0.267081
	0.191667	88	152	175	97				0.191667	0.293839	0.516484	0.664671	0.267081
	0.192363	87	152	175	97				0.192363	0.2891	0.516484	0.664671	0.267081
	0.193054	87	152	176	96				0.193054	0.2891	0.516484	0.670659	0.26087
	0.19375	87	152	175	96				0.19375	0.2891	0.516484	0.664671	0.26087
	0.194446	87	152	175	96				0.194446	0.2891	0.516484	0.664671	0.26087
	0.195138	87	153	175	96				0.195138	0.2891	0.521978	0.664671	0.26087
	0.195833	87	153	175	96				0.195833	0.2891	0.521978	0.664671	0.26087
	0.196529	87	154	175	96				0.196529	0.2891	0.527473	0.664671	0.26087
	0.197221	88	154	175	96				0.197221	0.293839	0.527473	0.664671	0.26087
	0.197917	88	154	174	96				0.197917	0.293839	0.527473	0.658683	0.26087
	0.198613	89	154	174	96				0.198613	0.298578	0.527473	0.658683	0.26087
	0.199304	90	154	173	96				0.199304	0.303318	0.527473	0.652695	0.26087
	0.2	90	154	173	96				0.2	0.303318	0.527473	0.652695	0.26087
	0.200696	90	154	173	96				0.200696	0.303318	0.527473	0.652695	0.26087
	0.201388	91	154	173	96				0.201388	0.308057	0.527473	0.652695	0.26087
	0.202083	91	154	173	97				0.202083	0.308057	0.527473	0.652695	0.267081
	0.202779	91	154	173	97				0.202779	0.308057	0.527473	0.652695	0.267081
	0.203471	91	154	173	98				0.203471	0.308057	0.527473	0.652695	0.273292
	0.204167	91	154	173	100				0.204167	0.308057	0.527473	0.652695	0.285714
	0.204863	91	154	173	101				0.204863	0.308057	0.527473	0.652695	0.291925
	0.205554	91	154	173	103				0.205554	0.308057	0.527473	0.652695	0.304348
	0.20625	91	154	173	105				0.20625	0.308057	0.527473	0.652695	0.31677
	0.206946	90	154	174	108				0.206946	0.303318	0.527473	0.658683	0.335404
	0.207638	90	156	174	111				0.207638	0.303318	0.538462	0.658683	0.354037
	0.208333	90	156	174	115				0.208333	0.303318	0.538462	0.658683	0.378882
	0.209029	90	156	174	118				0.209029	0.303318	0.538462	0.658683	0.397516
	0.209721	90	157	175	123				0.209721	0.303318	0.543956	0.664671	0.428571
	0.210417	89	158	176	129				0.210417	0.298578	0.549451	0.670659	0.465839
	0.211113	90	158	177	135				0.211113	0.303318	0.549451	0.676647	0.503106
	0.211804	90	160	179	141				0.211804	0.303318	0.56044	0.688623	0.540373
	0.2125	90	162	180	148				0.2125	0.303318	0.571429	0.694611	0.583851
	0.213196	90	163	182	153				0.213196	0.303318	0.576923	0.706587	0.614907
	0.213888	90	164	183	158				0.213888	0.303318	0.582418	0.712575	0.645963
	0.214583	90	167	185	161				0.214583	0.303318	0.598901	0.724551	0.664596
	0.215279	90	168	187	162				0.215279	0.303318	0.604396	0.736527	0.670807
	0.215971	90	170	189	163				0.215971	0.303318	0.615385	0.748503	0.677019
	0.216667	90	173	191	159				0.216667	0.303318	0.631868	0.760479	0.652174
	0.217363	90	174	192	154				0.217363	0.303318	0.637363	0.766467	0.621118
	0.218054	91	176	194	149				0.218054	0.308057	0.648352	0.778443	0.590062
	0.21875	91	177	195	140				0.21875	0.308057	0.653846	0.784431	0.534161
	0.219446	91	179	195	132				0.219446	0.308057	0.664835	0.784431	0.484472
	0.220138	91	180	196	124				0.220138	0.308057	0.67033	0.790419	0.434783
	0.220833	91	181	196	117				0.220833	0.308057	0.675824	0.790419	0.391304
	0.221529	91	182	196	111				0.221529	0.308057	0.681319	0.790419	0.354037
	0.222221	92	182	197	107				0.222221	0.312796	0.681319	0.796407	0.329193
	0.222917	93	184	198	103				0.222917	0.317536	0.692308	0.802395	0.304348
	0.223613	93	184	198	101				0.223613	0.317536	0.692308	0.802395	0.291925
	0.224304	95	184	199	100				0.224304	0.327014	0.692308	0.808383	0.285714
	0.225	97	184	200	98				0.225	0.336493	0.692308	0.814371	0.273292
	0.225696	97	184	201	98				0.225696	0.336493	0.692308	0.820359	0.273292
	0.226388	98	184	201	97				0.226388	0.341232	0.692308	0.820359	0.267081
	0.227083	99	184	201	97				0.227083	0.345972	0.692308	0.820359	0.267081
	0.227779	99	182	200	96				0.227779	0.345972	0.681319	0.814371	0.26087
	0.228471	100	181	198	96				0.228471	0.350711	0.675824	0.802395	0.26087
	0.229167	101	179	197	96				0.229167	0.35545	0.664835	0.796407	0.26087
	0.229863	102	177	196	96				0.229863	0.36019	0.653846	0.790419	0.26087
	0.230554	102	175	194	95				0.230554	0.36019	0.642857	0.778443	0.254658
	0.23125	102	174	193	95				0.23125	0.36019	0.637363	0.772455	0.254658
	0.231946	102	171	191	95				0.231946	0.36019	0.620879	0.760479	0.254658
	0.232638	101	170	189	95				0.232638	0.35545	0.615385	0.748503	0.254658
	0.233333	101	169	188	95				0.233333	0.35545	0.60989	0.742515	0.254658
	0.234029	101	168	186	96				0.234029	0.35545	0.604396	0.730539	0.26087
	0.234721	101	167	185	96				0.234721	0.35545	0.598901	0.724551	0.26087
	0.235417	100	165	183	96				0.235417	0.350711	0.587912	0.712575	0.26087
	0.236113	99	164	182	95				0.236113	0.345972	0.582418	0.706587	0.254658
	0.236804	99	163	181	95				0.236804	0.345972	0.576923	0.700599	0.254658
	0.2375	99	161	180	95				0.2375	0.345972	0.565934	0.694611	0.254658
	0.238196	98	159	178	95				0.238196	0.341232	0.554945	0.682635	0.254658
	0.238888	98	158	177	95				0.238888	0.341232	0.549451	0.676647	0.254658
	0.239583	97	157	176	96				0.239583	0.336493	0.543956	0.670659	0.26087
	0.240279	97	157	175	96				0.240279	0.336493	0.543956	0.664671	0.26087
	0.240971	96	156	174	97				0.240971	0.331754	0.538462	0.658683	0.267081
	0.241667	95	154	172	98				0.241667	0.327014	0.527473	0.646707	0.273292
	0.242363	95	153	171	99				0.242363	0.327014	0.521978	0.640719	0.279503
	0.243054	94	153	171	100				0.243054	0.322275	0.521978	0.640719	0.285714
	0.24375	93	153	171	101				0.24375	0.317536	0.521978	0.640719	0.291925
	0.244446	93	152	171	102				0.244446	0.317536	0.516484	0.640719	0.298137
	0.245138	92	153	171	103				0.245138	0.312796	0.521978	0.640719	0.304348
	0.245833	92	153	172	105				0.245833	0.312796	0.521978	0.646707	0.31677
	0.246529	92	153	173	106				0.246529	0.312796	0.521978	0.652695	0.322981
	0.247221	91	154	174	108				0.247221	0.308057	0.527473	0.658683	0.335404
	0.247917	91	155	175	109				0.247917	0.308057	0.532967	0.664671	0.341615
	0.248613	91	156	176	112				0.248613	0.308057	0.538462	0.670659	0.360248
	0.249304	91	157	177	115				0.249304	0.308057	0.543956	0.676647	0.378882
	0.25	91	157	179	118				0.25	0.308057	0.543956	0.688623	0.397516
	0.250696	92	158	179	123				0.250696	0.312796	0.549451	0.688623	0.428571
	0.251388	92	158	180	127				0.251388	0.312796	0.549451	0.694611	0.453416
	0.252083	92	159	180	132				0.252083	0.312796	0.554945	0.694611	0.484472
	0.252779	93	160	180	138				0.252779	0.317536	0.56044	0.694611	0.521739
	0.253471	93	160	180	143				0.253471	0.317536	0.56044	0.694611	0.552795
	0.254167	93	160	179	148				0.254167	0.317536	0.56044	0.688623	0.583851
	0.254863	94	160	179	154				0.254863	0.322275	0.56044	0.688623	0.621118
	0.255554	95	160	179	158				0.255554	0.327014	0.56044	0.688623	0.645963
	0.25625	96	159	179	161				0.25625	0.331754	0.554945	0.688623	0.664596
	0.256946	96	159	179	164				0.256946	0.331754	0.554945	0.688623	0.68323
	0.257638	97	159	180	163				0.257638	0.336493	0.554945	0.694611	0.677019
	0.258333	98	159	180	163				0.258333	0.341232	0.554945	0.694611	0.677019
	0.259029	99	160	180	160				0.259029	0.345972	0.56044	0.694611	0.658385
	0.259721	100	160	181	156				0.259721	0.350711	0.56044	0.700599	0.63354
	0.260417	101	161	181	151				0.260417	0.35545	0.565934	0.700599	0.602484
	0.261113	102	162	182	144				0.261113	0.36019	0.571429	0.706587	0.559006
	0.261804	102	163	183	136				0.261804	0.36019	0.576923	0.712575	0.509317
	0.2625	103	164	184	129				0.2625	0.364929	0.582418	0.718563	0.465839
	0.263196	103	167	185	122				0.263196	0.364929	0.598901	0.724551	0.42236
	0.263888	103	168	186	115				0.263888	0.364929	0.604396	0.730539	0.378882
	0.264583	103	169	187	111				0.264583	0.364929	0.60989	0.736527	0.354037
	0.265279	103	171	189	108				0.265279	0.364929	0.620879	0.748503	0.335404
	0.265971	103	173	191	105				0.265971	0.364929	0.631868	0.760479	0.31677
	0.266667	103	175	193	103				0.266667	0.364929	0.642857	0.772455	0.304348
	0.267363	103	177	196	102				0.267363	0.364929	0.653846	0.790419	0.298137
	0.268054	103	181	198	101				0.268054	0.364929	0.675824	0.802395	0.291925
	0.26875	103	184	201	101				0.26875	0.364929	0.692308	0.820359	0.291925
	0.269446	103	187	203	101				0.269446	0.364929	0.708791	0.832335	0.291925
	0.270138	103	190	205	101				0.270138	0.364929	0.725275	0.844311	0.291925
	0.270833	103	192	207	101				0.270833	0.364929	0.736264	0.856287	0.291925
	0.271529	103	195	209	101				0.271529	0.364929	0.752747	0.868263	0.291925
	0.272221	103	197	210	102				0.272221	0.364929	0.763736	0.874251	0.298137
	0.272917	103	197	210	103				0.272917	0.364929	0.763736	0.874251	0.304348
	0.273613	104	197	210	103				0.273613	0.369668	0.763736	0.874251	0.304348
	0.274304	104	198	209	104				0.274304	0.369668	0.769231	0.868263	0.310559
	0.275	105	196	207	105				0.275	0.374408	0.758242	0.856287	0.31677
	0.275696	107	195	205	107				0.275696	0.383886	0.752747	0.844311	0.329193
	0.276388	108	192	202	109				0.276388	0.388626	0.736264	0.826347	0.341615
	0.277083	109	190	199	112				0.277083	0.393365	0.725275	0.808383	0.360248
	0.277779	111	186	196	115				0.277779	0.402844	0.703297	0.790419	0.378882
	0.278471	113	184	194	118				0.278471	0.412322	0.692308	0.778443	0.397516
	0.279167	116	180	192	122				0.279167	0.42654	0.67033	0.766467	0.42236
	0.279863	118	177	191	127				0.279863	0.436019	0.653846	0.760479	0.453416
	0.280554	120	176	190	132				0.280554	0.445498	0.648352	0.754491	0.484472
	0.28125	123	174	190	137				0.28125	0.459716	0.637363	0.754491	0.515528
	0.281946	125	174	190	143				0.281946	0.469194	0.637363	0.754491	0.552795
	0.282638	128	173	190	149				0.282638	0.483412	0.631868	0.754491	0.590062
	0.283333	130	173	190	156				0.283333	0.492891	0.631868	0.754491	0.63354
	0.284029	132	173	191	162				0.284029	0.50237	0.631868	0.760479	0.670807
	0.284721	134	173	191	168				0.284721	0.511848	0.631868	0.760479	0.708075
	0.285417	135	173	191	173				0.285417	0.516588	0.631868	0.760479	0.73913
	0.286113	135	173	191	177				0.286113	0.516588	0.631868	0.760479	0.763975
	0.286804	135	174	192	182				0.286804	0.516588	0.637363	0.766467	0.795031
	0.2875	134	174	192	183				0.2875	0.511848	0.637363	0.766467	0.801242
	0.288196	133	174	191	183				0.288196	0.507109	0.637363	0.760479	0.801242
	0.288888	131	173	191	182				0.288888	0.49763	0.631868	0.760479	0.795031
	0.289583	128	173	191	178				0.289583	0.483412	0.631868	0.760479	0.770186
	0.290279	125	173	190	173				0.290279	0.469194	0.631868	0.754491	0.73913
	0.290971	121	173	190	165				0.290971	0.450237	0.631868	0.754491	0.689441
	0.291667	119	173	189	157				0.291667	0.440758	0.631868	0.748503	0.639752
	0.292363	115	173	188	148				0.292363	0.421801	0.631868	0.742515	0.583851
	0.293054	113	171	187	139				0.293054	0.412322	0.620879	0.736527	0.52795
	0.29375	109	171	186	131				0.29375	0.393365	0.620879	0.730539	0.478261
	0.294446	107	170	186	124				0.294446	0.383886	0.615385	0.730539	0.434783
	0.295138	106	170	185	118				0.295138	0.379147	0.615385	0.724551	0.397516
	0.295833	104	170	185	112				0.295833	0.369668	0.615385	0.724551	0.360248
	0.296529	103	169	184	110				0.296529	0.364929	0.60989	0.718563	0.347826
	0.297221	103	169	184	107				0.297221	0.364929	0.60989	0.718563	0.329193
	0.297917	103	169	183	105				0.297917	0.364929	0.60989	0.712575	0.31677
	0.298613	103	168	183	103				0.298613	0.364929	0.604396	0.712575	0.304348
	0.299304	103	168	184	102				0.299304	0.364929	0.604396	0.718563	0.298137
	0.3	103	168	184	101				0.3	0.364929	0.604396	0.718563	0.291925
	0.300696	103	168	184	101				0.300696	0.364929	0.604396	0.718563	0.291925
	0.301388	103	169	185	100				0.301388	0.364929	0.60989	0.724551	0.285714
	0.302083	103	169	186	100				0.302083	0.364929	0.60989	0.730539	0.285714
	0.302779	103	169	187	100				0.302779	0.364929	0.60989	0.736527	0.285714
	0.303471	104	169	188	100				0.303471	0.369668	0.60989	0.742515	0.285714
	0.304167	104	169	189	100				0.304167	0.369668	0.60989	0.748503	0.285714
	0.304863	105	170	190	100				0.304863	0.374408	0.615385	0.754491	0.285714
	0.305554	106	170	190	100				0.305554	0.379147	0.615385	0.754491	0.285714
	0.30625	106	170	190	101				0.30625	0.379147	0.615385	0.754491	0.291925
	0.306946	106	170	191	101				0.306946	0.379147	0.615385	0.760479	0.291925
	0.307638	106	170	191	101				0.307638	0.379147	0.615385	0.760479	0.291925
	0.308333	106	170	190	101				0.308333	0.379147	0.615385	0.754491	0.291925
	0.309029	105	170	190	101				0.309029	0.374408	0.615385	0.754491	0.291925
	0.309721	104	171	190	101				0.309721	0.369668	0.620879	0.754491	0.291925
	0.310417	104	171	189	101				0.310417	0.369668	0.620879	0.748503	0.291925
	0.311113	104	173	188	100				0.311113	0.369668	0.631868	0.742515	0.285714
	0.311804	103	173	188	100				0.311804	0.364929	0.631868	0.742515	0.285714
	0.3125	103	174	187	100				0.3125	0.364929	0.637363	0.736527	0.285714
	0.313196	103	174	187	100				0.313196	0.364929	0.637363	0.736527	0.285714
	0.313888	102	175	188	100				0.313888	0.36019	0.642857	0.742515	0.285714
	0.314583	102	175	188	100				0.314583	0.36019	0.642857	0.742515	0.285714
	0.315279	102	175	188	100				0.315279	0.36019	0.642857	0.742515	0.285714
	0.315971	102	176	188	100				0.315971	0.36019	0.648352	0.742515	0.285714
	0.316667	102	176	188	100				0.316667	0.36019	0.648352	0.742515	0.285714
	0.317363	103	177	188	101				0.317363	0.364929	0.653846	0.742515	0.291925
	0.318054	104	179	189	101				0.318054	0.369668	0.664835	0.748503	0.291925
	0.31875	105	180	190	101				0.31875	0.374408	0.67033	0.754491	0.291925
	0.319446	106	181	191	101				0.319446	0.379147	0.675824	0.760479	0.291925
	0.320138	107	182	192	102				0.320138	0.383886	0.681319	0.766467	0.298137
	0.320833	108	184	192	102				0.320833	0.388626	0.692308	0.766467	0.298137
	0.321529	109	185	194	102				0.321529	0.393365	0.697802	0.778443	0.298137
	0.322221	110	187	195	102				0.322221	0.398104	0.708791	0.784431	0.298137
	0.322917	111	188	196	102				0.322917	0.402844	0.714286	0.790419	0.298137
	0.323613	113	190	197	102				0.323613	0.412322	0.725275	0.796407	0.298137
	0.324304	114	191	198	102				0.324304	0.417062	0.730769	0.802395	0.298137
	0.325	116	192	200	102				0.325	0.42654	0.736264	0.814371	0.298137
	0.325696	118	192	201	102				0.325696	0.436019	0.736264	0.820359	0.298137
	0.326388	120	192	202	102				0.326388	0.445498	0.736264	0.826347	0.298137
	0.327083	122	193	203	102				0.327083	0.454976	0.741758	0.832335	0.298137
	0.327779	124	193	203	102				0.327779	0.464455	0.741758	0.832335	0.298137
	0.328471	126	195	203	103				0.328471	0.473934	0.752747	0.832335	0.304348
	0.329167	128	195	203	103				0.329167	0.483412	0.752747	0.832335	0.304348
	0.329863	130	196	202	103				0.329863	0.492891	0.758242	0.826347	0.304348
	0.330554	132	196	202	103				0.330554	0.50237	0.758242	0.826347	0.304348
	0.33125	133	197	202	103				0.33125	0.507109	0.763736	0.826347	0.304348
	0.331946	135	197	202	103				0.331946	0.516588	0.763736	0.826347	0.304348
	0.332638	137	196	203	102				0.332638	0.526066	0.758242	0.832335	0.298137
	0.333333	140	196	203	101				0.333333	0.540284	0.758242	0.832335	0.291925
	0.334029	142	195	203	101				0.334029	0.549763	0.752747	0.832335	0.291925
	0.334721	144	195	203	100				0.334721	0.559242	0.752747	0.832335	0.285714
	0.335417	146	193	203	100				0.335417	0.56872	0.741758	0.832335	0.285714
	0.336113	148	193	202	100				0.336113	0.578199	0.741758	0.826347	0.285714
	0.336804	149	192	202	100				0.336804	0.582938	0.736264	0.826347	0.285714
	0.3375	151	192	202	100				0.3375	0.592417	0.736264	0.826347	0.285714
	0.338196	153	192	201	100				0.338196	0.601896	0.736264	0.820359	0.285714
	0.338888	153	192	200	100				0.338888	0.601896	0.736264	0.814371	0.285714
	0.339583	154	192	199	100				0.339583	0.606635	0.736264	0.808383	0.285714
	0.340279	155	191	199	101				0.340279	0.611374	0.730769	0.808383	0.291925
	0.340971	156	191	199	101				0.340971	0.616114	0.730769	0.808383	0.291925
	0.341667	157	190	198	101				0.341667	0.620853	0.725275	0.802395	0.291925
	0.342363	157	190	198	101				0.342363	0.620853	0.725275	0.802395	0.291925
	0.343054	156	190	198	101				0.343054	0.616114	0.725275	0.802395	0.291925
	0.34375	156	190	198	102				0.34375	0.616114	0.725275	0.802395	0.298137
	0.344446	155	188	198	102				0.344446	0.611374	0.714286	0.802395	0.298137
	0.345138	154	189	198	102				0.345138	0.606635	0.71978	0.802395	0.298137
	0.345833	153	190	198	103				0.345833	0.601896	0.725275	0.802395	0.304348
	0.346529	152	190	198	103				0.346529	0.597156	0.725275	0.802395	0.304348
	0.347221	150	190	198	103				0.347221	0.587678	0.725275	0.802395	0.304348
	0.347917	148	190	198	104				0.347917	0.578199	0.725275	0.802395	0.310559
	0.348613	147	191	198	104				0.348613	0.57346	0.730769	0.802395	0.310559
	0.349304	145	191	198	105				0.349304	0.563981	0.730769	0.802395	0.31677
	0.35	144	191	199	106				0.35	0.559242	0.730769	0.808383	0.322981
	0.350696	142	191	199	107				0.350696	0.549763	0.730769	0.808383	0.329193
	0.351388	141	191	200	109				0.351388	0.545024	0.730769	0.814371	0.341615
	0.352083	139	191	201	111				0.352083	0.535545	0.730769	0.820359	0.354037
	0.352779	137	191	201	114				0.352779	0.526066	0.730769	0.820359	0.372671
	0.353471	136	191	201	117				0.353471	0.521327	0.730769	0.820359	0.391304
	0.354167	134	191	201	120				0.354167	0.511848	0.730769	0.820359	0.409938
	0.354863	133	190	201	124				0.354863	0.507109	0.725275	0.820359	0.434783
	0.355554	131	190	201	129				0.355554	0.49763	0.725275	0.820359	0.465839
	0.35625	129	190	201	134				0.35625	0.488152	0.725275	0.820359	0.496894
	0.356946	128	190	200	139				0.356946	0.483412	0.725275	0.814371	0.52795
	0.357638	126	190	199	145				0.357638	0.473934	0.725275	0.808383	0.565217
	0.358333	125	191	199	150				0.358333	0.469194	0.730769	0.808383	0.596273
	0.359029	124	191	199	156				0.359029	0.464455	0.730769	0.808383	0.63354
	0.359721	124	191	198	161				0.359721	0.464455	0.730769	0.802395	0.664596
	0.360417	124	191	198	165				0.360417	0.464455	0.730769	0.802395	0.689441
	0.361113	124	192	198	169				0.361113	0.464455	0.736264	0.802395	0.714286
	0.361804	124	191	197	171				0.361804	0.464455	0.730769	0.796407	0.726708
	0.3625	125	191	197	172				0.3625	0.469194	0.730769	0.796407	0.732919
	0.363196	125	190	196	173				0.363196	0.469194	0.725275	0.790419	0.73913
	0.363888	126	190	196	171				0.363888	0.473934	0.725275	0.790419	0.726708
	0.364583	127	188	195	168				0.364583	0.478673	0.714286	0.784431	0.708075
	0.365279	128	187	194	163				0.365279	0.483412	0.708791	0.778443	0.677019
	0.365971	130	186	193	158				0.365971	0.492891	0.703297	0.772455	0.645963
	0.366667	131	185	192	151				0.366667	0.49763	0.697802	0.766467	0.602484
	0.367363	134	184	192	144				0.367363	0.511848	0.692308	0.766467	0.559006
	0.368054	136	184	191	137				0.368054	0.521327	0.692308	0.760479	0.515528
	0.36875	140	182	191	130				0.36875	0.540284	0.681319	0.760479	0.47205
	0.369446	144	182	190	124				0.369446	0.559242	0.681319	0.754491	0.434783
	0.370138	147	181	190	118				0.370138	0.57346	0.675824	0.754491	0.397516
	0.370833	151	181	190	115				0.370833	0.592417	0.675824	0.754491	0.378882
	0.371529	155	181	190	111				0.371529	0.611374	0.675824	0.754491	0.354037
	0.372221	157	181	190	108				0.372221	0.620853	0.675824	0.754491	0.335404
	0.372917	161	181	190	107				0.372917	0.63981	0.675824	0.754491	0.329193
	0.373613	163	181	190	105				0.373613	0.649289	0.675824	0.754491	0.31677
	0.374304	166	181	191	105				0.374304	0.663507	0.675824	0.760479	0.31677
	0.375	168	181	191	104				0.375	0.672986	0.675824	0.760479	0.310559
	0.375696	169	182	192	104				0.375696	0.677725	0.681319	0.766467	0.310559
	0.376388	170	184	192	104				0.376388	0.682464	0.692308	0.766467	0.310559
	0.377083	170	184	194	104				0.377083	0.682464	0.692308	0.778443	0.310559
	0.377779	170	184	195	105				0.377779	0.682464	0.692308	0.784431	0.31677
	0.378471	170	185	195	105				0.378471	0.682464	0.697802	0.784431	0.31677
	0.379167	170	185	196	106				0.379167	0.682464	0.697802	0.790419	0.322981
	0.379863	170	185	196	107				0.379863	0.682464	0.697802	0.790419	0.329193
	0.380554	169	186	196	108				0.380554	0.677725	0.703297	0.790419	0.335404
	0.38125	168	186	195	109				0.38125	0.672986	0.703297	0.784431	0.341615
	0.381946	167	186	195	110				0.381946	0.668246	0.703297	0.784431	0.347826
	0.382638	165	186	195	112				0.382638	0.658768	0.703297	0.784431	0.360248
	0.383333	163	186	195	114				0.383333	0.649289	0.703297	0.784431	0.372671
	0.384029	162	186	194	116				0.384029	0.64455	0.703297	0.778443	0.385093
	0.384721	160	185	193	118				0.384721	0.635071	0.697802	0.772455	0.397516
	0.385417	158	185	193	121				0.385417	0.625592	0.697802	0.772455	0.416149
	0.386113	157	184	192	124				0.386113	0.620853	0.692308	0.766467	0.434783
	0.386804	154	182	192	129				0.386804	0.606635	0.681319	0.766467	0.465839
	0.3875	153	181	191	133				0.3875	0.601896	0.675824	0.760479	0.490683
	0.388196	152	181	191	138				0.388196	0.597156	0.675824	0.760479	0.521739
	0.388888	150	180	190	143				0.388888	0.587678	0.67033	0.754491	0.552795
	0.389583	148	180	190	148				0.389583	0.578199	0.67033	0.754491	0.583851
	0.390279	147	179	190	154				0.390279	0.57346	0.664835	0.754491	0.621118
	0.390971	146	179	190	160				0.390971	0.56872	0.664835	0.754491	0.658385
	0.391667	145	177	190	166				0.391667	0.563981	0.653846	0.754491	0.695652
	0.392363	143	177	190	171				0.392363	0.554502	0.653846	0.754491	0.726708
	0.393054	143	177	190	176				0.393054	0.554502	0.653846	0.754491	0.757764
	0.39375	143	177	191	180				0.39375	0.554502	0.653846	0.760479	0.782609
	0.394446	142	177	192	183				0.394446	0.549763	0.653846	0.766467	0.801242
	0.395138	142	179	193	184				0.395138	0.549763	0.664835	0.772455	0.807453
	0.395833	142	179	195	184				0.395833	0.549763	0.664835	0.784431	0.807453
	0.396529	142	180	196	184				0.396529	0.549763	0.67033	0.790419	0.807453
	0.397221	142	181	197	179				0.397221	0.549763	0.675824	0.796407	0.776398
	0.397917	142	182	198	175				0.397917	0.549763	0.681319	0.802395	0.751553
	0.398613	142	184	198	169				0.398613	0.549763	0.692308	0.802395	0.714286
	0.399304	142	186	199	161				0.399304	0.549763	0.703297	0.808383	0.664596
	0.4	142	187	200	153				0.4	0.549763	0.708791	0.814371	0.614907
	0.400696	142	188	202	145				0.400696	0.549763	0.714286	0.826347	0.565217
	0.401388	142	191	202	136				0.401388	0.549763	0.730769	0.826347	0.509317
	0.402083	142	192	203	129				0.402083	0.549763	0.736264	0.832335	0.465839
	0.402779	142	193	204	122				0.402779	0.549763	0.741758	0.838323	0.42236
	0.403471	142	195	204	116				0.403471	0.549763	0.752747	0.838323	0.385093
	0.404167	142	196	204	112				0.404167	0.549763	0.758242	0.838323	0.360248
	0.404863	142	197	204	108				0.404863	0.549763	0.763736	0.838323	0.335404
	0.405554	142	198	204	105				0.405554	0.549763	0.769231	0.838323	0.31677
	0.40625	142	199	204	104				0.40625	0.549763	0.774725	0.838323	0.310559
	0.406946	142	201	204	102				0.406946	0.549763	0.785714	0.838323	0.298137
	0.407638	142	201	204	101				0.407638	0.549763	0.785714	0.838323	0.291925
	0.408333	142	202	203	100				0.408333	0.549763	0.791209	0.832335	0.285714
	0.409029	142	202	203	100				0.409029	0.549763	0.791209	0.832335	0.285714
	0.409721	142	201	203	100				0.409721	0.549763	0.785714	0.832335	0.285714
	0.410417	142	201	203	100				0.410417	0.549763	0.785714	0.832335	0.285714
	0.411113	143	201	202	100				0.411113	0.554502	0.785714	0.826347	0.285714
	0.411804	143	199	202	100				0.411804	0.554502	0.774725	0.826347	0.285714
	0.4125	143	198	200	100				0.4125	0.554502	0.769231	0.814371	0.285714
	0.413196	143	197	199	100				0.413196	0.554502	0.763736	0.808383	0.285714
	0.413888	143	196	198	100				0.413888	0.554502	0.758242	0.802395	0.285714
	0.414583	143	195	198	100				0.414583	0.554502	0.752747	0.802395	0.285714
	0.415279	144	193	197	100				0.415279	0.559242	0.741758	0.796407	0.285714
	0.415971	145	192	197	100				0.415971	0.563981	0.736264	0.796407	0.285714
	0.416667	146	191	197	100				0.416667	0.56872	0.730769	0.796407	0.285714
	0.417363	146	190	196	100				0.417363	0.56872	0.725275	0.790419	0.285714
	0.418054	147	188	196	100				0.418054	0.57346	0.714286	0.790419	0.285714
	0.41875	147	188	195	100				0.41875	0.57346	0.714286	0.784431	0.285714
	0.419446	147	187	195	99				0.419446	0.57346	0.708791	0.784431	0.279503
	0.420138	147	187	194	99				0.420138	0.57346	0.708791	0.778443	0.279503
	0.420833	147	186	193	99				0.420833	0.57346	0.703297	0.772455	0.279503
	0.421529	148	186	193	99				0.421529	0.578199	0.703297	0.772455	0.279503
	0.422221	148	185	193	99				0.422221	0.578199	0.697802	0.772455	0.279503
	0.422917	148	185	193	100				0.422917	0.578199	0.697802	0.772455	0.285714
	0.423613	149	185	194	100				0.423613	0.582938	0.697802	0.778443	0.285714
	0.424304	149	185	195	100				0.424304	0.582938	0.697802	0.784431	0.285714
	0.425	149	185	195	100				0.425	0.582938	0.697802	0.784431	0.285714
	0.425696	149	186	195	99				0.425696	0.582938	0.703297	0.784431	0.279503
	0.426388	149	186	195	99				0.426388	0.582938	0.703297	0.784431	0.279503
	0.427083	149	187	195	99				0.427083	0.582938	0.708791	0.784431	0.279503
	0.427779	149	187	195	98				0.427779	0.582938	0.708791	0.784431	0.273292
	0.428471	149	188	196	97				0.428471	0.582938	0.714286	0.790419	0.267081
	0.429167	149	188	197	97				0.429167	0.582938	0.714286	0.796407	0.267081
	0.429863	149	190	197	97				0.429863	0.582938	0.725275	0.796407	0.267081
	0.430554	149	190	198	96				0.430554	0.582938	0.725275	0.802395	0.26087
	0.43125	150	191	198	96				0.43125	0.587678	0.730769	0.802395	0.26087
	0.431946	151	191	199	96				0.431946	0.592417	0.730769	0.808383	0.26087
	0.432638	152	191	199	96				0.432638	0.597156	0.730769	0.808383	0.26087
	0.433333	152	191	199	96				0.433333	0.597156	0.730769	0.808383	0.26087
	0.434029	152	191	199	95				0.434029	0.597156	0.730769	0.808383	0.254658
	0.434721	153	191	199	95				0.434721	0.601896	0.730769	0.808383	0.254658
	0.435417	153	191	199	95				0.435417	0.601896	0.730769	0.808383	0.254658
	0.436113	154	191	198	95				0.436113	0.606635	0.730769	0.802395	0.254658
	0.436804	155	190	198	95				0.436804	0.611374	0.725275	0.802395	0.254658
	0.4375	156	190	197	96				0.4375	0.616114	0.725275	0.796407	0.26087
	0.438196	157	188	196	96				0.438196	0.620853	0.714286	0.790419	0.26087
	0.438888	158	188	194	96				0.438888	0.625592	0.714286	0.778443	0.26087
	0.439583	158	187	193	96				0.439583	0.625592	0.708791	0.772455	0.26087
	0.440279	159	187	192	96				0.440279	0.630332	0.708791	0.766467	0.26087
	0.440971	160	186	191	95				0.440971	0.635071	0.703297	0.760479	0.254658
	0.441667	160	186	189	95				0.441667	0.635071	0.703297	0.748503	0.254658
	0.442363	161	185	188	95				0.442363	0.63981	0.697802	0.742515	0.254658
	0.443054	162	184	187	95				0.443054	0.64455	0.692308	0.736527	0.254658
	0.44375	162	182	186	96				0.44375	0.64455	0.681319	0.730539	0.26087
	0.444446	162	182	184	96				0.444446	0.64455	0.681319	0.718563	0.26087
	0.445138	162	181	183	96				0.445138	0.64455	0.675824	0.712575	0.26087
	0.445833	161	180	181	96				0.445833	0.63981	0.67033	0.700599	0.26087
	0.446529	160	178	181	96				0.446529	0.635071	0.659341	0.700599	0.26087
	0.447221	160	177	180	96				0.447221	0.635071	0.653846	0.694611	0.26087
	0.447917	160	176	179	96				0.447917	0.635071	0.648352	0.688623	0.26087
	0.448613	159	175	178	96				0.448613	0.630332	0.642857	0.682635	0.26087
	0.449304	158	174	177	96				0.449304	0.625592	0.637363	0.676647	0.26087
	0.45	157	173	177	95				0.45	0.620853	0.631868	0.676647	0.254658
	0.450696	157	171	176	95				0.450696	0.620853	0.620879	0.670659	0.254658
	0.451388	155	170	176	95				0.451388	0.611374	0.615385	0.670659	0.254658
	0.452083	154	169	175	94				0.452083	0.606635	0.60989	0.664671	0.248447
	0.452779	153	168	175	94				0.452779	0.601896	0.604396	0.664671	0.248447
	0.453471	152	167	174	94				0.453471	0.597156	0.598901	0.658683	0.248447
	0.454167	151	167	174	94				0.454167	0.592417	0.598901	0.658683	0.248447
	0.454863	150	167	174	94				0.454863	0.587678	0.598901	0.658683	0.248447
	0.455554	148	167	174	94				0.455554	0.578199	0.598901	0.658683	0.248447
	0.45625	147	167	174	94				0.45625	0.57346	0.598901	0.658683	0.248447
	0.456946	146	168	174	93				0.456946	0.56872	0.604396	0.658683	0.242236
	0.457638	146	168	174	93				0.457638	0.56872	0.604396	0.658683	0.242236
	0.458333	145	169	175	93				0.458333	0.563981	0.60989	0.664671	0.242236
	0.459029	143	170	175	93				0.459029	0.554502	0.615385	0.664671	0.242236
	0.459721	142	170	175	94				0.459721	0.549763	0.615385	0.664671	0.248447
	0.460417	141	171	176	94				0.460417	0.545024	0.620879	0.670659	0.248447
	0.461113	140	171	176	95				0.461113	0.540284	0.620879	0.670659	0.254658
	0.461804	139	173	177	95				0.461804	0.535545	0.631868	0.676647	0.254658
	0.4625	137	173	178	96				0.4625	0.526066	0.631868	0.682635	0.26087
	0.463196	136	173	179	97				0.463196	0.521327	0.631868	0.688623	0.267081
	0.463888	136	174	180	97				0.463888	0.521327	0.637363	0.694611	0.267081
	0.464583	135	174	181	98				0.464583	0.516588	0.637363	0.700599	0.273292
	0.465279	135	175	181	99				0.465279	0.516588	0.642857	0.700599	0.279503
	0.465971	134	175	182	100				0.465971	0.511848	0.642857	0.706587	0.285714
	0.466667	134	176	183	100				0.466667	0.511848	0.648352	0.712575	0.285714
	0.467363	133	176	184	101				0.467363	0.507109	0.648352	0.718563	0.291925
	0.468054	132	177	184	102				0.468054	0.50237	0.653846	0.718563	0.298137
	0.46875	132	177	184	102				0.46875	0.50237	0.653846	0.718563	0.298137
	0.469446	132	177	185	103				0.469446	0.50237	0.653846	0.724551	0.304348
	0.470138	132	177	185	104				0.470138	0.50237	0.653846	0.724551	0.310559
	0.470833	132	178	185	105				0.470833	0.50237	0.659341	0.724551	0.31677
	0.471529	132	178	185	106				0.471529	0.50237	0.659341	0.724551	0.322981
	0.472221	132	178	186	108				0.472221	0.50237	0.659341	0.730539	0.335404
	0.472917	132	177	186	110				0.472917	0.50237	0.653846	0.730539	0.347826
	0.473613	133	177	187	112				0.473613	0.507109	0.653846	0.736527	0.360248
	0.474304	135	177	187	115				0.474304	0.516588	0.653846	0.736527	0.378882
	0.475	135	179	187	118				0.475	0.516588	0.664835	0.736527	0.397516
	0.475696	135	179	187	122				0.475696	0.516588	0.664835	0.736527	0.42236
	0.476388	136	179	187	126				0.476388	0.521327	0.664835	0.736527	0.447205
	0.477083	137	180	187	131				0.477083	0.526066	0.67033	0.736527	0.478261
	0.477779	137	181	187	135				0.477779	0.526066	0.675824	0.736527	0.503106
	0.478471	138	181	187	141				0.478471	0.530806	0.675824	0.736527	0.540373
	0.479167	139	181	187	146				0.479167	0.535545	0.675824	0.736527	0.571429
	0.479863	141	181	187	152				0.479863	0.545024	0.675824	0.736527	0.608696
	0.480554	141	181	186	157				0.480554	0.545024	0.675824	0.730539	0.639752
	0.48125	142	181	186	163				0.48125	0.549763	0.675824	0.730539	0.677019
	0.481946	143	180	185	168				0.481946	0.554502	0.67033	0.724551	0.708075
	0.482638	144	180	185	173				0.482638	0.559242	0.67033	0.724551	0.73913
	0.483333	145	179	184	179				0.483333	0.563981	0.664835	0.718563	0.776398
	0.484029	146	179	183	184				0.484029	0.56872	0.664835	0.712575	0.807453
	0.484721	147	177	182	188				0.484721	0.57346	0.653846	0.706587	0.832298
	0.485417	148	177	181	193				0.485417	0.578199	0.653846	0.700599	0.863354
	0.486113	148	176	180	197				0.486113	0.578199	0.648352	0.694611	0.888199
	0.486804	149	175	179	201				0.486804	0.582938	0.642857	0.688623	0.913043
	0.4875	149	173	178	204				0.4875	0.582938	0.631868	0.682635	0.931677
	0.488196	149	171	177	207				0.488196	0.582938	0.620879	0.676647	0.950311
	0.488888	149	170	176	209				0.488888	0.582938	0.615385	0.670659	0.962733
	0.489583	149	168	176	212				0.489583	0.582938	0.604396	0.670659	0.981366
	0.490279	149	167	175	214				0.490279	0.582938	0.598901	0.664671	0.993789
	0.490971	148	165	175	215				0.490971	0.578199	0.587912	0.664671	1
	0.491667	147	164	174	215				0.491667	0.57346	0.582418	0.658683	1
	0.492363	147	163	173	215				0.492363	0.57346	0.576923	0.652695	1
	0.493054	146	162	173	213				0.493054	0.56872	0.571429	0.652695	0.987578
	0.49375	145	160	172	212				0.49375	0.563981	0.56044	0.646707	0.981366
	0.494446	144	159	171	208				0.494446	0.559242	0.554945	0.640719	0.956522
	0.495138	142	158	171	203				0.495138	0.549763	0.549451	0.640719	0.925466
	0.495833	141	157	171	197				0.495833	0.545024	0.543956	0.640719	0.888199
	0.496529	139	157	172	189				0.496529	0.535545	0.543956	0.646707	0.838509
	0.497221	137	156	173	180				0.497221	0.526066	0.538462	0.652695	0.782609
	0.497917	136	156	173	171				0.497917	0.521327	0.538462	0.652695	0.726708
	0.498613	133	156	173	161				0.498613	0.507109	0.538462	0.652695	0.664596
	0.499304	131	156	173	151				0.499304	0.49763	0.538462	0.652695	0.602484
	0.5	128	156	173	142				0.5	0.483412	0.538462	0.652695	0.546584
	0.500696	126	154	173	133				0.500696	0.473934	0.527473	0.652695	0.490683
	0.501388	124	154	173	126				0.501388	0.464455	0.527473	0.652695	0.447205
	0.502083	123	154	173	119				0.502083	0.459716	0.527473	0.652695	0.403727
	0.502779	121	154	173	113				0.502779	0.450237	0.527473	0.652695	0.36646
	0.503471	119	156	172	110				0.503471	0.440758	0.538462	0.646707	0.347826
	0.504167	118	156	171	106				0.504167	0.436019	0.538462	0.640719	0.322981
	0.504863	117	156	171	104				0.504863	0.43128	0.538462	0.640719	0.310559
	0.505554	116	156	171	102				0.505554	0.42654	0.538462	0.640719	0.298137
	0.50625	115	156	171	101				0.50625	0.421801	0.538462	0.640719	0.291925
	0.506946	114	156	171	100				0.506946	0.417062	0.538462	0.640719	0.285714
	0.507638	113	156	171	100				0.507638	0.412322	0.538462	0.640719	0.285714
	0.508333	113	156	171	99				0.508333	0.412322	0.538462	0.640719	0.279503
	0.509029	112	156	172	98				0.509029	0.407583	0.538462	0.646707	0.273292
	0.509721	112	156	172	97				0.509721	0.407583	0.538462	0.646707	0.267081
	0.510417	112	156	172	96				0.510417	0.407583	0.538462	0.646707	0.26087
	0.511113	112	156	172	95				0.511113	0.407583	0.538462	0.646707	0.254658
	0.511804	113	157	172	94				0.511804	0.412322	0.543956	0.646707	0.248447
	0.5125	113	157	172	94				0.5125	0.412322	0.543956	0.646707	0.248447
	0.513196	113	158	171	93				0.513196	0.412322	0.549451	0.640719	0.242236
	0.513888	114	158	171	93				0.513888	0.417062	0.549451	0.640719	0.242236
	0.514583	114	158	171	93				0.514583	0.417062	0.549451	0.640719	0.242236
	0.515279	114	158	170	92				0.515279	0.417062	0.549451	0.634731	0.236025
	0.515971	114	159	170	92				0.515971	0.417062	0.554945	0.634731	0.236025
	0.516667	114	159	169	91				0.516667	0.417062	0.554945	0.628743	0.229814
	0.517363	114	159	169	91				0.517363	0.417062	0.554945	0.628743	0.229814
	0.518054	115	159	168	91				0.518054	0.421801	0.554945	0.622754	0.229814
	0.51875	115	158	168	91				0.51875	0.421801	0.549451	0.622754	0.229814
	0.519446	115	158	167	91				0.519446	0.421801	0.549451	0.616766	0.229814
	0.520138	115	158	167	90				0.520138	0.421801	0.549451	0.616766	0.223602
	0.520833	116	158	167	90				0.520833	0.42654	0.549451	0.616766	0.223602
	0.521529	117	158	166	90				0.521529	0.43128	0.549451	0.610778	0.223602
	0.522221	117	157	165	90				0.522221	0.43128	0.543956	0.60479	0.223602
	0.522917	117	157	165	89				0.522917	0.43128	0.543956	0.60479	0.217391
	0.523613	117	157	165	89				0.523613	0.43128	0.543956	0.60479	0.217391
	0.524304	117	156	165	89				0.524304	0.43128	0.538462	0.60479	0.217391
	0.525	117	156	164	88				0.525	0.43128	0.538462	0.598802	0.21118
	0.525696	116	154	164	88				0.525696	0.42654	0.527473	0.598802	0.21118
	0.526388	115	154	164	88				0.526388	0.421801	0.527473	0.598802	0.21118
	0.527083	115	154	164	88				0.527083	0.421801	0.527473	0.598802	0.21118
	0.527779	115	154	163	88				0.527779	0.421801	0.527473	0.592814	0.21118
	0.528471	115	154	163	88				0.528471	0.421801	0.527473	0.592814	0.21118
	0.529167	115	154	162	88				0.529167	0.421801	0.527473	0.586826	0.21118
	0.529863	115	154	161	88				0.529863	0.421801	0.527473	0.580838	0.21118
	0.530554	115	154	160	88				0.530554	0.421801	0.527473	0.57485	0.21118
	0.53125	116	154	160	88				0.53125	0.42654	0.527473	0.57485	0.21118
	0.531946	116	154	160	88				0.531946	0.42654	0.527473	0.57485	0.21118
	0.532638	117	153	159	87				0.532638	0.43128	0.521978	0.568862	0.204969
	0.533333	117	153	159	87				0.533333	0.43128	0.521978	0.568862	0.204969
	0.534029	118	153	159	87				0.534029	0.436019	0.521978	0.568862	0.204969
	0.534721	119	153	159	87				0.534721	0.440758	0.521978	0.568862	0.204969
	0.535417	120	153	159	87				0.535417	0.445498	0.521978	0.568862	0.204969
	0.536113	120	153	159	88				0.536113	0.445498	0.521978	0.568862	0.21118
	0.536804	121	153	159	88				0.536804	0.450237	0.521978	0.568862	0.21118
	0.5375	122	153	158	88				0.5375	0.454976	0.521978	0.562874	0.21118
	0.538196	123	154	158	88				0.538196	0.459716	0.527473	0.562874	0.21118
	0.538888	123	154	158	88				0.538888	0.459716	0.527473	0.562874	0.21118
	0.539583	123	153	158	88				0.539583	0.459716	0.521978	0.562874	0.21118
	0.540279	123	153	157	88				0.540279	0.459716	0.521978	0.556886	0.21118
	0.540971	122	153	157	88				0.540971	0.454976	0.521978	0.556886	0.21118
	0.541667	120	153	156	88				0.541667	0.445498	0.521978	0.550898	0.21118
	0.542363	120	153	155	88				0.542363	0.445498	0.521978	0.54491	0.21118
	0.543054	119	152	154	88				0.543054	0.440758	0.516484	0.538922	0.21118
	0.54375	118	152	153	88				0.54375	0.436019	0.516484	0.532934	0.21118
	0.544446	118	152	153	87				0.544446	0.436019	0.516484	0.532934	0.204969
	0.545138	117	151	152	87				0.545138	0.43128	0.510989	0.526946	0.204969
	0.545833	117	151	152	87				0.545833	0.43128	0.510989	0.526946	0.204969
	0.546529	117	149	151	87				0.546529	0.43128	0.5	0.520958	0.204969
	0.547221	118	148	150	87				0.547221	0.436019	0.494505	0.51497	0.204969
	0.547917	118	148	149	88				0.547917	0.436019	0.494505	0.508982	0.21118
	0.548613	119	147	149	88				0.548613	0.440758	0.489011	0.508982	0.21118
	0.549304	119	146	149	88				0.549304	0.440758	0.483516	0.508982	0.21118
	0.55	119	145	148	88				0.55	0.440758	0.478022	0.502994	0.21118
	0.550696	119	145	148	88				0.550696	0.440758	0.478022	0.502994	0.21118
	0.551388	119	143	147	88				0.551388	0.440758	0.467033	0.497006	0.21118
	0.552083	118	142	146	88				0.552083	0.436019	0.461538	0.491018	0.21118
	0.552779	118	142	146	88				0.552779	0.436019	0.461538	0.491018	0.21118
	0.553471	118	141	144	88				0.553471	0.436019	0.456044	0.479042	0.21118
	0.554167	118	140	143	88				0.554167	0.436019	0.450549	0.473054	0.21118
	0.554863	118	140	142	88				0.554863	0.436019	0.450549	0.467066	0.21118
	0.555554	118	140	141	88				0.555554	0.436019	0.450549	0.461078	0.21118
	0.55625	118	140	140	88				0.55625	0.436019	0.450549	0.45509	0.21118
	0.556946	118	138	139	88				0.556946	0.436019	0.43956	0.449102	0.21118
	0.557638	118	138	138	89				0.557638	0.436019	0.43956	0.443114	0.217391
	0.558333	117	137	138	89				0.558333	0.43128	0.434066	0.443114	0.217391
	0.559029	117	137	138	89				0.559029	0.43128	0.434066	0.443114	0.217391
	0.559721	116	137	138	89				0.559721	0.42654	0.434066	0.443114	0.217391
	0.560417	115	137	138	89				0.560417	0.421801	0.434066	0.443114	0.217391
	0.561113	114	136	137	89				0.561113	0.417062	0.428571	0.437126	0.217391
	0.561804	113	136	137	89				0.561804	0.412322	0.428571	0.437126	0.217391
	0.5625	112	135	137	90				0.5625	0.407583	0.423077	0.437126	0.223602
	0.563196	111	134	137	90				0.563196	0.402844	0.417582	0.437126	0.223602
	0.563888	110	134	137	90				0.563888	0.398104	0.417582	0.437126	0.223602
	0.564583	109	132	136	91				0.564583	0.393365	0.406593	0.431138	0.229814
	0.565279	109	131	136	91				0.565279	0.393365	0.401099	0.431138	0.229814
	0.565971	108	131	136	92				0.565971	0.388626	0.401099	0.431138	0.236025
	0.566667	108	131	135	92				0.566667	0.388626	0.401099	0.42515	0.236025
	0.567363	107	131	135	92				0.567363	0.383886	0.401099	0.42515	0.236025
	0.568054	107	130	135	92				0.568054	0.383886	0.395604	0.42515	0.236025
	0.56875	107	130	135	92				0.56875	0.383886	0.395604	0.42515	0.236025
	0.569446	106	130	135	92				0.569446	0.379147	0.395604	0.42515	0.236025
	0.570138	106	130	135	92				0.570138	0.379147	0.395604	0.42515	0.236025
	0.570833	105	130	135	92				0.570833	0.374408	0.395604	0.42515	0.236025
	0.571529	104	129	135	93				0.571529	0.369668	0.39011	0.42515	0.242236
	0.572221	103	128	135	93				0.572221	0.364929	0.384615	0.42515	0.242236
	0.572917	103	127	135	94				0.572917	0.364929	0.379121	0.42515	0.248447
	0.573613	102	127	135	95				0.573613	0.36019	0.379121	0.42515	0.254658
	0.574304	101	126	136	95				0.574304	0.35545	0.373626	0.431138	0.254658
	0.575	100	125	136	96				0.575	0.350711	0.368132	0.431138	0.26087
	0.575696	99	125	136	98				0.575696	0.345972	0.368132	0.431138	0.273292
	0.576388	98	125	137	99				0.576388	0.341232	0.368132	0.437126	0.279503
	0.577083	98	125	137	101				0.577083	0.341232	0.368132	0.437126	0.291925
	0.577779	97	125	139	104				0.577779	0.336493	0.368132	0.449102	0.310559
	0.578471	96	126	140	106				0.578471	0.331754	0.373626	0.45509	0.322981
	0.579167	94	126	141	109				0.579167	0.322275	0.373626	0.461078	0.341615
	0.579863	93	126	142	112				0.579863	0.317536	0.373626	0.467066	0.360248
	0.580554	93	127	144	116				0.580554	0.317536	0.379121	0.479042	0.385093
	0.58125	92	127	145	119				0.58125	0.312796	0.379121	0.48503	0.403727
	0.581946	92	128	146	122				0.581946	0.312796	0.384615	0.491018	0.42236
	0.582638	91	129	148	126				0.582638	0.308057	0.39011	0.502994	0.447205
	0.583333	91	129	150	129				0.583333	0.308057	0.39011	0.51497	0.465839
	0.584029	90	129	152	134				0.584029	0.303318	0.39011	0.526946	0.496894
	0.584721	90	130	153	138				0.584721	0.303318	0.395604	0.532934	0.521739
	0.585417	89	131	155	142				0.585417	0.298578	0.401099	0.54491	0.546584
	0.586113	88	132	157	147				0.586113	0.293839	0.406593	0.556886	0.57764
	0.586804	87	134	159	151				0.586804	0.2891	0.417582	0.568862	0.602484
	0.5875	87	135	161	155				0.5875	0.2891	0.423077	0.580838	0.627329
	0.588196	87	137	163	158				0.588196	0.2891	0.434066	0.592814	0.645963
	0.588888	86	138	165	162				0.588888	0.28436	0.43956	0.60479	0.670807
	0.589583	86	141	168	164				0.589583	0.28436	0.456044	0.622754	0.68323
	0.590279	86	142	169	165				0.590279	0.28436	0.461538	0.628743	0.689441
	0.590971	85	143	171	166				0.590971	0.279621	0.467033	0.640719	0.695652
	0.591667	85	146	173	165				0.591667	0.279621	0.483516	0.652695	0.689441
	0.592363	85	147	174	164				0.592363	0.279621	0.489011	0.658683	0.68323
	0.593054	85	149	175	162				0.593054	0.279621	0.5	0.664671	0.670807
	0.59375	85	151	177	158				0.59375	0.279621	0.510989	0.676647	0.645963
	0.594446	85	152	179	154				0.594446	0.279621	0.516484	0.688623	0.621118
	0.595138	85	154	180	149				0.595138	0.279621	0.527473	0.694611	0.590062
	0.595833	85	157	182	144				0.595833	0.279621	0.543956	0.706587	0.559006
	0.596529	85	158	184	139				0.596529	0.279621	0.549451	0.718563	0.52795
	0.597221	85	160	185	132				0.597221	0.279621	0.56044	0.724551	0.484472
	0.597917	85	163	186	126				0.597917	0.279621	0.576923	0.730539	0.447205
	0.598613	85	165	187	120				0.598613	0.279621	0.587912	0.736527	0.409938
	0.599304	85	167	189	115				0.599304	0.279621	0.598901	0.748503	0.378882
	0.6	85	169	190	109				0.6	0.279621	0.60989	0.754491	0.341615
	0.600696	85	171	191	105				0.600696	0.279621	0.620879	0.760479	0.31677
	0.601388	85	173	192	101				0.601388	0.279621	0.631868	0.766467	0.291925
	0.602083	85	175	194	98				0.602083	0.279621	0.642857	0.778443	0.273292
	0.602779	85	176	195	96				0.602779	0.279621	0.648352	0.784431	0.26087
	0.603471	85	177	195	93				0.603471	0.279621	0.653846	0.784431	0.242236
	0.604167	85	179	196	93				0.604167	0.279621	0.664835	0.790419	0.242236
	0.604863	85	180	196	92				0.604863	0.279621	0.67033	0.790419	0.236025
	0.605554	85	181	196	91				0.605554	0.279621	0.675824	0.790419	0.229814
	0.60625	86	182	196	91				0.60625	0.28436	0.681319	0.790419	0.229814
	0.606946	86	182	196	90				0.606946	0.28436	0.681319	0.790419	0.223602
	0.607638	87	184	196	90				0.607638	0.2891	0.692308	0.790419	0.223602
	0.608333	88	184	196	89				0.608333	0.293839	0.692308	0.790419	0.217391
	0.609029	89	184	196	89				0.609029	0.298578	0.692308	0.790419	0.217391
	0.609721	90	184	195	89				0.609721	0.303318	0.692308	0.784431	0.217391
	0.610417	91	184	194	88				0.610417	0.308057	0.692308	0.778443	0.21118
	0.611113	92	184	193	88				0.611113	0.312796	0.692308	0.772455	0.21118
	0.611804	93	182	192	88				0.611804	0.317536	0.681319	0.766467	0.21118
	0.6125	94	182	190	88				0.6125	0.322275	0.681319	0.754491	0.21118
	0.613196	96	181	188	88				0.613196	0.331754	0.675824	0.742515	0.21118
	0.613888	97	180	186	88				0.613888	0.336493	0.67033	0.730539	0.21118
	0.614583	99	179	184	88				0.614583	0.345972	0.664835	0.718563	0.21118
	0.615279	101	177	181	88				0.615279	0.35545	0.653846	0.700599	0.21118
	0.615971	103	175	178	87				0.615971	0.364929	0.642857	0.682635	0.204969
	0.616667	104	173	174	87				0.616667	0.369668	0.631868	0.658683	0.204969
	0.617363	105	170	171	87				0.617363	0.374408	0.615385	0.640719	0.204969
	0.618054	107	168	168	87				0.618054	0.383886	0.604396	0.622754	0.204969
	0.61875	108	165	164	87				0.61875	0.388626	0.587912	0.598802	0.204969
	0.619446	108	162	161	87				0.619446	0.388626	0.571429	0.580838	0.204969
	0.620138	109	158	158	87				0.620138	0.393365	0.549451	0.562874	0.204969
	0.620833	109	154	155	88				0.620833	0.393365	0.527473	0.54491	0.21118
	0.621529	109	152	151	88				0.621529	0.393365	0.516484	0.520958	0.21118
	0.622221	109	149	148	88				0.622221	0.393365	0.5	0.502994	0.21118
	0.622917	109	146	146	88				0.622917	0.393365	0.483516	0.491018	0.21118
	0.623613	109	143	144	88				0.623613	0.393365	0.467033	0.479042	0.21118
	0.624304	109	141	142	88				0.624304	0.393365	0.456044	0.467066	0.21118
	0.625	109	138	141	88				0.625	0.393365	0.43956	0.461078	0.21118
	0.625696	109	136	139	88				0.625696	0.393365	0.428571	0.449102	0.21118
	0.626388	108	135	138	87				0.626388	0.388626	0.423077	0.443114	0.204969
	0.627083	107	131	136	87				0.627083	0.383886	0.401099	0.431138	0.204969
	0.627779	106	129	135	86				0.627779	0.379147	0.39011	0.42515	0.198758
	0.628471	106	127	134	86				0.628471	0.379147	0.379121	0.419162	0.198758
	0.629167	104	125	132	86				0.629167	0.369668	0.368132	0.407186	0.198758
	0.629863	102	123	131	85				0.629863	0.36019	0.357143	0.401198	0.192547
	0.630554	101	121	130	85				0.630554	0.35545	0.346154	0.39521	0.192547
	0.63125	100	119	128	85				0.63125	0.350711	0.335165	0.383234	0.192547
	0.631946	98	118	127	84				0.631946	0.341232	0.32967	0.377246	0.186335
	0.632638	97	117	126	84				0.632638	0.336493	0.324176	0.371257	0.186335
	0.633333	96	115	125	84				0.633333	0.331754	0.313187	0.365269	0.186335
	0.634029	94	114	125	84				0.634029	0.322275	0.307692	0.365269	0.186335
	0.634721	92	113	124	84				0.634721	0.312796	0.302198	0.359281	0.186335
	0.635417	91	113	123	84				0.635417	0.308057	0.302198	0.353293	0.186335
	0.636113	90	112	122	84				0.636113	0.303318	0.296703	0.347305	0.186335
	0.636804	89	112	121	84				0.636804	0.298578	0.296703	0.341317	0.186335
	0.6375	87	112	121	84				0.6375	0.2891	0.296703	0.341317	0.186335
	0.638196	87	112	120	84				0.638196	0.2891	0.296703	0.335329	0.186335
	0.638888	86	112	120	84				0.638888	0.28436	0.296703	0.335329	0.186335
	0.639583	85	112	120	84				0.639583	0.279621	0.296703	0.335329	0.186335
	0.640279	83	112	120	84				0.640279	0.270142	0.296703	0.335329	0.186335
	0.640971	82	112	120	84				0.640971	0.265403	0.296703	0.335329	0.186335
	0.641667	81	111	120	84				0.641667	0.260664	0.291209	0.335329	0.186335
	0.642363	80	111	120	84				0.642363	0.255924	0.291209	0.335329	0.186335
	0.643054	79	110	120	84				0.643054	0.251185	0.285714	0.335329	0.186335
	0.64375	78	110	120	85				0.64375	0.246445	0.285714	0.335329	0.192547
	0.644446	77	110	122	85				0.644446	0.241706	0.285714	0.347305	0.192547
	0.645138	76	110	123	86				0.645138	0.236967	0.285714	0.353293	0.198758
	0.645833	76	110	123	86				0.645833	0.236967	0.285714	0.353293	0.198758
	0.646529	75	112	123	86				0.646529	0.232227	0.296703	0.353293	0.198758
	0.647221	75	112	123	87				0.647221	0.232227	0.296703	0.353293	0.204969
	0.647917	75	113	124	87				0.647917	0.232227	0.302198	0.359281	0.204969
	0.648613	75	113	124	88				0.648613	0.232227	0.302198	0.359281	0.21118
	0.649304	74	114	125	88				0.649304	0.227488	0.307692	0.365269	0.21118
	0.65	74	114	127	89				0.65	0.227488	0.307692	0.377246	0.217391
	0.650696	73	115	129	90				0.650696	0.222749	0.313187	0.389222	0.223602
	0.651388	73	115	130	91				0.651388	0.222749	0.313187	0.39521	0.229814
	0.652083	73	116	131	93				0.652083	0.222749	0.318681	0.401198	0.242236
	0.652779	73	117	132	94				0.652779	0.222749	0.324176	0.407186	0.248447
	0.653471	73	117	134	96				0.653471	0.222749	0.324176	0.419162	0.26087
	0.654167	73	118	135	98				0.654167	0.222749	0.32967	0.42515	0.273292
	0.654863	73	119	135	100				0.654863	0.222749	0.335165	0.42515	0.285714
	0.655554	73	119	136	102				0.655554	0.222749	0.335165	0.431138	0.298137
	0.65625	73	120	137	105				0.65625	0.222749	0.340659	0.437126	0.31677
	0.656946	73	120	137	108				0.656946	0.222749	0.340659	0.437126	0.335404
	0.657638	73	120	137	111				0.657638	0.222749	0.340659	0.437126	0.354037
	0.658333	73	120	137	115				0.658333	0.222749	0.340659	0.437126	0.378882
	0.659029	73	120	137	119				0.659029	0.222749	0.340659	0.437126	0.403727
	0.659721	73	120	137	123				0.659721	0.222749	0.340659	0.437126	0.428571
	0.660417	74	120	137	127				0.660417	0.227488	0.340659	0.437126	0.453416
	0.661113	74	120	138	130				0.661113	0.227488	0.340659	0.443114	0.47205
	0.661804	74	119	138	134				0.661804	0.227488	0.335165	0.443114	0.496894
	0.6625	75	119	138	138				0.6625	0.232227	0.335165	0.443114	0.521739
	0.663196	75	119	137	141				0.663196	0.232227	0.335165	0.437126	0.540373
	0.663888	75	119	137	144				0.663888	0.232227	0.335165	0.437126	0.559006
	0.664583	75	119	137	146				0.664583	0.232227	0.335165	0.437126	0.571429
	0.665279	75	119	137	147				0.665279	0.232227	0.335165	0.437126	0.57764
	0.665971	75	119	137	147				0.665971	0.232227	0.335165	0.437126	0.57764
	0.666667	74	119	136	147				0.666667	0.227488	0.335165	0.431138	0.57764
	0.667363	74	119	136	146				0.667363	0.227488	0.335165	0.431138	0.571429
	0.668054	74	119	136	143				0.668054	0.227488	0.335165	0.431138	0.552795
	0.66875	74	119	136	140				0.66875	0.227488	0.335165	0.431138	0.534161
	0.669446	74	119	136	136				0.669446	0.227488	0.335165	0.431138	0.509317
	0.670138	74	119	136	132				0.670138	0.227488	0.335165	0.431138	0.484472
	0.670833	75	119	136	127				0.670833	0.232227	0.335165	0.431138	0.453416
	0.671529	75	119	136	122				0.671529	0.232227	0.335165	0.431138	0.42236
	0.672221	75	119	136	117				0.672221	0.232227	0.335165	0.431138	0.391304
	0.672917	76	118	136	113				0.672917	0.236967	0.32967	0.431138	0.36646
	0.673613	76	118	137	108				0.673613	0.236967	0.32967	0.437126	0.335404
	0.674304	76	118	137	104				0.674304	0.236967	0.32967	0.437126	0.310559
	0.675	76	118	139	100				0.675	0.236967	0.32967	0.449102	0.285714
	0.675696	75	118	140	97				0.675696	0.232227	0.32967	0.45509	0.267081
	0.676388	75	119	141	94				0.676388	0.232227	0.335165	0.461078	0.248447
	0.677083	75	119	141	92				0.677083	0.232227	0.335165	0.461078	0.236025
	0.677779	75	119	142	89				0.677779	0.232227	0.335165	0.467066	0.217391
	0.678471	76	119	142	88				0.678471	0.236967	0.335165	0.467066	0.21118
	0.679167	76	119	143	86				0.679167	0.236967	0.335165	0.473054	0.198758
	0.679863	77	120	143	85				0.679863	0.241706	0.340659	0.473054	0.192547
	0.680554	78	120	143	84				0.680554	0.246445	0.340659	0.473054	0.186335
	0.68125	79	121	144	84				0.68125	0.251185	0.346154	0.479042	0.186335
	0.681946	79	123	145	84				0.681946	0.251185	0.357143	0.48503	0.186335
	0.682638	79	124	146	84				0.682638	0.251185	0.362637	0.491018	0.186335
	0.683333	79	124	147	83				0.683333	0.251185	0.362637	0.497006	0.180124
	0.684029	80	125	147	83				0.684029	0.255924	0.368132	0.497006	0.180124
	0.684721	80	125	148	83				0.684721	0.255924	0.368132	0.502994	0.180124
	0.685417	80	126	149	83				0.685417	0.255924	0.373626	0.508982	0.180124
	0.686113	81	126	150	83				0.686113	0.260664	0.373626	0.51497	0.180124
	0.686804	81	127	151	83				0.686804	0.260664	0.379121	0.520958	0.180124
	0.6875	81	127	151	83				0.6875	0.260664	0.379121	0.520958	0.180124
	0.688196	82	127	152	83				0.688196	0.265403	0.379121	0.526946	0.180124
	0.688888	82	127	152	83				0.688888	0.265403	0.379121	0.526946	0.180124
	0.689583	83	127	152	83				0.689583	0.270142	0.379121	0.526946	0.180124
	0.690279	84	127	152	83				0.690279	0.274882	0.379121	0.526946	0.180124
	0.690971	84	127	152	83				0.690971	0.274882	0.379121	0.526946	0.180124
	0.691667	84	127	153	83				0.691667	0.274882	0.379121	0.532934	0.180124
	0.692363	85	129	153	83				0.692363	0.279621	0.39011	0.532934	0.180124
	0.693054	85	129	153	83				0.693054	0.279621	0.39011	0.532934	0.180124
	0.69375	85	130	154	83				0.69375	0.279621	0.395604	0.538922	0.180124
	0.694446	85	131	155	83				0.694446	0.279621	0.401099	0.54491	0.180124
	0.695138	86	131	156	83				0.695138	0.28436	0.401099	0.550898	0.180124
	0.695833	86	131	156	84				0.695833	0.28436	0.401099	0.550898	0.186335
	0.696529	86	132	157	84				0.696529	0.28436	0.406593	0.556886	0.186335
	0.697221	86	132	158	84				0.697221	0.28436	0.406593	0.562874	0.186335
	0.697917	86	132	158	84				0.697917	0.28436	0.406593	0.562874	0.186335
	0.698613	86	134	159	84				0.698613	0.28436	0.417582	0.568862	0.186335
	0.699304	86	135	159	83				0.699304	0.28436	0.423077	0.568862	0.180124
	0.7	86	135	160	83				0.7	0.28436	0.423077	0.57485	0.180124
	0.700696	86	136	160	83				0.700696	0.28436	0.428571	0.57485	0.180124
	0.701388	86	136	161	82				0.701388	0.28436	0.428571	0.580838	0.173913
	0.702083	87	137	162	82				0.702083	0.2891	0.434066	0.586826	0.173913
	0.702779	87	137	162	82				0.702779	0.2891	0.434066	0.586826	0.173913
	0.703471	87	138	163	82				0.703471	0.2891	0.43956	0.592814	0.173913
	0.704167	88	138	164	82				0.704167	0.293839	0.43956	0.598802	0.173913
	0.704863	88	140	164	82				0.704863	0.293839	0.450549	0.598802	0.173913
	0.705554	88	140	164	83				0.705554	0.293839	0.450549	0.598802	0.180124
	0.70625	88	140	165	83				0.70625	0.293839	0.450549	0.60479	0.180124
	0.706946	88	141	166	84				0.706946	0.293839	0.456044	0.610778	0.186335
	0.707638	88	142	167	84				0.707638	0.293839	0.461538	0.616766	0.186335
	0.708333	89	143	167	84				0.708333	0.298578	0.467033	0.616766	0.186335
	0.709029	90	145	168	84				0.709029	0.303318	0.478022	0.622754	0.186335
	0.709721	90	146	168	85				0.709721	0.303318	0.483516	0.622754	0.192547
	0.710417	90	147	169	84				0.710417	0.303318	0.489011	0.628743	0.186335
	0.711113	91	148	169	84				0.711113	0.308057	0.494505	0.628743	0.186335
	0.711804	91	149	170	84				0.711804	0.308057	0.5	0.634731	0.186335
	0.7125	91	150	171	84				0.7125	0.308057	0.505495	0.640719	0.186335
	0.713196	92	152	173	83				0.713196	0.312796	0.516484	0.652695	0.180124
	0.713888	92	153	173	83				0.713888	0.312796	0.521978	0.652695	0.180124
	0.714583	93	154	174	82				0.714583	0.317536	0.527473	0.658683	0.173913
	0.715279	93	156	175	82				0.715279	0.317536	0.538462	0.664671	0.173913
	0.715971	94	157	175	82				0.715971	0.322275	0.543956	0.664671	0.173913
	0.716667	95	158	176	82				0.716667	0.327014	0.549451	0.670659	0.173913
	0.717363	96	159	176	83				0.717363	0.331754	0.554945	0.670659	0.180124
	0.718054	97	160	177	83				0.718054	0.336493	0.56044	0.676647	0.180124
	0.71875	98	163	178	82				0.71875	0.341232	0.576923	0.682635	0.173913
	0.719446	99	164	179	82				0.719446	0.345972	0.582418	0.688623	0.173913
	0.720138	100	165	179	82				0.720138	0.350711	0.587912	0.688623	0.173913
	0.720833	102	166	180	82				0.720833	0.36019	0.593407	0.694611	0.173913
	0.721529	103	167	181	82				0.721529	0.364929	0.598901	0.700599	0.173913
	0.722221	104	168	182	83				0.722221	0.369668	0.604396	0.706587	0.180124
	0.722917	105	169	183	83				0.722917	0.374408	0.60989	0.712575	0.180124
	0.723613	107	170	184	83				0.723613	0.383886	0.615385	0.718563	0.180124
	0.724304	108	171	184	83				0.724304	0.388626	0.620879	0.718563	0.180124
	0.725	109	173	185	83				0.725	0.393365	0.631868	0.724551	0.180124
	0.725696	110	174	185	83				0.725696	0.398104	0.637363	0.724551	0.180124
	0.726388	111	174	186	83				0.726388	0.402844	0.637363	0.730539	0.180124
	0.727083	112	175	186	83				0.727083	0.407583	0.642857	0.730539	0.180124
	0.727779	113	176	186	84				0.727779	0.412322	0.648352	0.730539	0.186335
	0.728471	114	177	186	84				0.728471	0.417062	0.653846	0.730539	0.186335
	0.729167	116	179	187	84				0.729167	0.42654	0.664835	0.736527	0.186335
	0.729863	118	180	187	85				0.729863	0.436019	0.67033	0.736527	0.192547
	0.730554	119	181	189	85				0.730554	0.440758	0.675824	0.748503	0.192547
	0.73125	121	182	190	85				0.73125	0.450237	0.681319	0.754491	0.192547
	0.731946	123	184	191	84				0.731946	0.459716	0.692308	0.760479	0.186335
	0.732638	125	186	192	84				0.732638	0.469194	0.703297	0.766467	0.186335
	0.733333	127	187	194	84				0.733333	0.478673	0.708791	0.778443	0.186335
	0.734029	129	188	195	84				0.734029	0.488152	0.714286	0.784431	0.186335
	0.734721	131	190	196	84				0.734721	0.49763	0.725275	0.790419	0.186335
	0.735417	134	191	197	84				0.735417	0.511848	0.730769	0.796407	0.186335
	0.736113	136	192	198	84				0.736113	0.521327	0.736264	0.802395	0.186335
	0.736804	139	193	199	84				0.736804	0.535545	0.741758	0.808383	0.186335
	0.7375	141	195	200	84				0.7375	0.545024	0.752747	0.814371	0.186335
	0.738196	144	196	201	84				0.738196	0.559242	0.758242	0.820359	0.186335
	0.738888	146	197	202	84				0.738888	0.56872	0.763736	0.826347	0.186335
	0.739583	148	198	202	84				0.739583	0.578199	0.769231	0.826347	0.186335
	0.740279	151	199	203	85				0.740279	0.592417	0.774725	0.832335	0.192547
	0.740971	153	201	203	85				0.740971	0.601896	0.785714	0.832335	0.192547
	0.741667	156	202	204	86				0.741667	0.616114	0.791209	0.838323	0.198758
	0.742363	158	203	205	86				0.742363	0.625592	0.796703	0.844311	0.198758
	0.743054	161	204	206	87				0.743054	0.63981	0.802198	0.850299	0.204969
	0.74375	163	207	207	87				0.74375	0.649289	0.818681	0.856287	0.204969
	0.744446	166	207	207	87				0.744446	0.663507	0.818681	0.856287	0.204969
	0.745138	168	209	208	87				0.745138	0.672986	0.82967	0.862275	0.204969
	0.745833	170	210	208	87				0.745833	0.682464	0.835165	0.862275	0.204969
	0.746529	173	212	209	87				0.746529	0.696682	0.846154	0.868263	0.204969
	0.747221	175	213	211	87				0.747221	0.706161	0.851648	0.88024	0.204969
	0.747917	178	214	212	87				0.747917	0.720379	0.857143	0.886228	0.204969
	0.748613	179	214	213	87				0.748613	0.725118	0.857143	0.892216	0.204969
	0.749304	181	215	214	88				0.749304	0.734597	0.862637	0.898204	0.21118
	0.75	183	216	214	88				0.75	0.744076	0.868132	0.898204	0.21118
	0.750696	185	218	215	89				0.750696	0.753555	0.879121	0.904192	0.217391
	0.751388	186	219	215	89				0.751388	0.758294	0.884615	0.904192	0.217391
	0.752083	188	220	216	89				0.752083	0.767773	0.89011	0.91018	0.217391
	0.752779	189	221	217	90				0.752779	0.772512	0.895604	0.916168	0.223602
	0.753471	191	223	218	90				0.753471	0.781991	0.906593	0.922156	0.223602
	0.754167	192	224	219	90				0.754167	0.78673	0.912088	0.928144	0.223602
	0.754863	195	225	219	91				0.754863	0.800948	0.917582	0.928144	0.229814
	0.755554	197	226	220	91				0.755554	0.810427	0.923077	0.934132	0.229814
	0.75625	198	227	220	91				0.75625	0.815166	0.928571	0.934132	0.229814
	0.756946	200	227	221	91				0.756946	0.824645	0.928571	0.94012	0.229814
	0.757638	202	229	221	92				0.757638	0.834123	0.93956	0.94012	0.236025
	0.758333	204	230	221	92				0.758333	0.843602	0.945055	0.94012	0.236025
	0.759029	206	231	222	93				0.759029	0.853081	0.950549	0.946108	0.242236
	0.759721	208	231	223	93				0.759721	0.862559	0.950549	0.952096	0.242236
	0.760417	210	232	223	93				0.760417	0.872038	0.956044	0.952096	0.242236
	0.761113	212	234	223	94				0.761113	0.881517	0.967033	0.952096	0.248447
	0.761804	214	234	223	94				0.761804	0.890995	0.967033	0.952096	0.248447
	0.7625	215	235	223	95				0.7625	0.895735	0.972527	0.952096	0.254658
	0.763196	216	236	223	96				0.763196	0.900474	0.978022	0.952096	0.26087
	0.763888	217	236	223	97				0.763888	0.905213	0.978022	0.952096	0.267081
	0.764583	219	237	223	98				0.764583	0.914692	0.983516	0.952096	0.273292
	0.765279	220	238	222	100				0.765279	0.919431	0.989011	0.946108	0.285714
	0.765971	222	238	221	102				0.765971	0.92891	0.989011	0.94012	0.298137
	0.766667	224	238	221	104				0.766667	0.938389	0.989011	0.94012	0.310559
	0.767363	225	240	220	106				0.767363	0.943128	1	0.934132	0.322981
	0.768054	226	240	218	108				0.768054	0.947867	1	0.922156	0.335404
	0.76875	227	238	216	111				0.76875	0.952607	0.989011	0.91018	0.354037
	0.769446	228	238	214	114				0.769446	0.957346	0.989011	0.898204	0.372671
	0.770138	230	238	212	117				0.770138	0.966825	0.989011	0.886228	0.391304
	0.770833	231	237	209	121				0.770833	0.971564	0.983516	0.868263	0.416149
	0.771529	233	237	206	125				0.771529	0.981043	0.983516	0.850299	0.440994
	0.772221	234	236	203	130				0.772221	0.985782	0.978022	0.832335	0.47205
	0.772917	235	235	200	136				0.772917	0.990521	0.972527	0.814371	0.509317
	0.773613	235	233	197	141				0.773613	0.990521	0.961538	0.796407	0.540373
	0.774304	236	231	194	146				0.774304	0.995261	0.950549	0.778443	0.571429
	0.775	236	229	190	151				0.775	0.995261	0.93956	0.754491	0.602484
	0.775696	236	225	186	155				0.775696	0.995261	0.917582	0.730539	0.627329
	0.776388	236	221	183	159				0.776388	0.995261	0.895604	0.712575	0.652174
	0.777083	237	218	180	162				0.777083	1	0.879121	0.694611	0.670807
	0.777779	237	213	176	164				0.777779	1	0.851648	0.670659	0.68323
	0.778471	237	209	174	166				0.778471	1	0.82967	0.658683	0.695652
	0.779167	237	204	172	167				0.779167	1	0.802198	0.646707	0.701863
	0.779863	236	201	170	167				0.779863	0.995261	0.785714	0.634731	0.701863
	0.780554	236	196	169	167				0.780554	0.995261	0.758242	0.628743	0.701863
	0.78125	236	192	168	164				0.78125	0.995261	0.736264	0.622754	0.68323
	0.781946	235	188	166	162				0.781946	0.990521	0.714286	0.610778	0.670807
	0.782638	234	184	165	158				0.782638	0.985782	0.692308	0.60479	0.645963
	0.783333	232	181	164	153				0.783333	0.976303	0.675824	0.598802	0.614907
	0.784029	230	177	163	148				0.784029	0.966825	0.653846	0.592814	0.583851
	0.784721	228	174	161	142				0.784721	0.957346	0.637363	0.580838	0.546584
	0.785417	225	171	160	136				0.785417	0.943128	0.620879	0.57485	0.509317
	0.786113	222	169	159	130				0.786113	0.92891	0.60989	0.568862	0.47205
	0.786804	217	167	158	124				0.786804	0.905213	0.598901	0.562874	0.434783
	0.7875	213	164	157	117				0.7875	0.886256	0.582418	0.556886	0.391304
	0.788196	209	163	155	112				0.788196	0.867299	0.576923	0.54491	0.360248
	0.788888	203	160	154	108				0.788888	0.838863	0.56044	0.538922	0.335404
	0.789583	198	159	154	103				0.789583	0.815166	0.554945	0.538922	0.304348
	0.790279	193	158	153	100				0.790279	0.791469	0.549451	0.532934	0.285714
	0.790971	187	157	153	97				0.790971	0.763033	0.543956	0.532934	0.267081
	0.791667	182	156	152	95				0.791667	0.739336	0.538462	0.526946	0.254658
	0.792363	177	154	152	93				0.792363	0.71564	0.527473	0.526946	0.242236
	0.793054	172	154	151	92				0.793054	0.691943	0.527473	0.520958	0.236025
	0.79375	167	153	150	90				0.79375	0.668246	0.521978	0.51497	0.223602
	0.794446	163	152	149	89				0.794446	0.649289	0.516484	0.508982	0.217391
	0.795138	159	152	148	88				0.795138	0.630332	0.516484	0.502994	0.21118
	0.795833	155	151	148	87				0.795833	0.611374	0.510989	0.502994	0.204969
	0.796529	153	149	148	86				0.796529	0.601896	0.5	0.502994	0.198758
	0.797221	150	148	148	86				0.797221	0.587678	0.494505	0.502994	0.198758
	0.797917	148	147	147	86				0.797917	0.578199	0.489011	0.497006	0.198758
	0.798613	146	147	147	86				0.798613	0.56872	0.489011	0.497006	0.198758
	0.799304	144	146	146	86				0.799304	0.559242	0.483516	0.491018	0.198758
	0.8	142	146	145	86				0.8	0.549763	0.483516	0.48503	0.198758
	0.800696	140	146	144	86				0.800696	0.540284	0.483516	0.479042	0.198758
	0.801388	138	146	143	86				0.801388	0.530806	0.483516	0.473054	0.198758
	0.802083	136	145	142	87				0.802083	0.521327	0.478022	0.467066	0.204969
	0.802779	135	145	142	87				0.802779	0.516588	0.478022	0.467066	0.204969
	0.803471	134	143	141	87				0.803471	0.511848	0.467033	0.461078	0.204969
	0.804167	132	142	140	88				0.804167	0.50237	0.461538	0.45509	0.21118
	0.804863	131	141	139	88				0.804863	0.49763	0.456044	0.449102	0.21118
	0.805554	131	140	138	87				0.805554	0.49763	0.450549	0.443114	0.204969
	0.80625	130	138	138	87				0.80625	0.492891	0.43956	0.443114	0.204969
	0.806946	130	138	137	87				0.806946	0.492891	0.43956	0.437126	0.204969
	0.807638	130	137	137	87				0.807638	0.492891	0.434066	0.437126	0.204969
	0.808333	130	137	137	87				0.808333	0.492891	0.434066	0.437126	0.204969
	0.809029	129	137	137	87				0.809029	0.488152	0.434066	0.437126	0.204969
	0.809721	129	137	136	87				0.809721	0.488152	0.434066	0.431138	0.204969
	0.810417	129	136	136	87				0.810417	0.488152	0.428571	0.431138	0.204969
	0.811113	129	136	135	87				0.811113	0.488152	0.428571	0.42515	0.204969
	0.811804	129	136	135	88				0.811804	0.488152	0.428571	0.42515	0.21118
	0.8125	129	136	135	88				0.8125	0.488152	0.428571	0.42515	0.21118
	0.813196	128	136	134	88				0.813196	0.483412	0.428571	0.419162	0.21118
	0.813888	127	135	134	89				0.813888	0.478673	0.423077	0.419162	0.217391
	0.814583	127	135	134	90				0.814583	0.478673	0.423077	0.419162	0.223602
	0.815279	126	135	134	91				0.815279	0.473934	0.423077	0.419162	0.229814
	0.815971	126	135	134	91				0.815971	0.473934	0.423077	0.419162	0.229814
	0.816667	126	134	133	92				0.816667	0.473934	0.417582	0.413174	0.236025
	0.817363	125	134	132	93				0.817363	0.469194	0.417582	0.407186	0.242236
	0.818054	125	134	132	94				0.818054	0.469194	0.417582	0.407186	0.248447
	0.81875	125	132	132	95				0.81875	0.469194	0.406593	0.407186	0.254658
	0.819446	125	132	132	96				0.819446	0.469194	0.406593	0.407186	0.26087
	0.820138	125	132	131	98				0.820138	0.469194	0.406593	0.401198	0.273292
	0.820833	125	132	131	99				0.820833	0.469194	0.406593	0.401198	0.279503
	0.821529	125	132	131	100				0.821529	0.469194	0.406593	0.401198	0.285714
	0.822221	125	132	131	102				0.822221	0.469194	0.406593	0.401198	0.298137
	0.822917	125	132	131	103				0.822917	0.469194	0.406593	0.401198	0.304348
	0.823613	124	132	131	106				0.823613	0.464455	0.406593	0.401198	0.322981
	0.824304	124	132	131	108				0.824304	0.464455	0.406593	0.401198	0.335404
	0.825	124	132	131	111				0.825	0.464455	0.406593	0.401198	0.354037
	0.825696	123	132	131	114				0.825696	0.459716	0.406593	0.401198	0.372671
	0.826388	123	132	131	117				0.826388	0.459716	0.406593	0.401198	0.391304
	0.827083	123	132	131	121				0.827083	0.459716	0.406593	0.401198	0.416149
	0.827779	123	132	131	124				0.827779	0.459716	0.406593	0.401198	0.434783
	0.828471	123	132	131	128				0.828471	0.459716	0.406593	0.401198	0.459627
	0.829167	123	134	131	132				0.829167	0.459716	0.417582	0.401198	0.484472
	0.829863	123	134	131	135				0.829863	0.459716	0.417582	0.401198	0.503106
	0.830554	123	134	131	139				0.830554	0.459716	0.417582	0.401198	0.52795
	0.83125	123	134	131	142				0.83125	0.459716	0.417582	0.401198	0.546584
	0.831946	122	134	131	145				0.831946	0.454976	0.417582	0.401198	0.565217
	0.832638	121	132	131	148				0.832638	0.450237	0.406593	0.401198	0.583851
	0.833333	121	132	131	150				0.833333	0.450237	0.406593	0.401198	0.596273
	0.834029	121	131	131	151				0.834029	0.450237	0.401099	0.401198	0.602484
	0.834721	121	131	131	151				0.834721	0.450237	0.401099	0.401198	0.602484
	0.835417	121	131	131	152				0.835417	0.450237	0.401099	0.401198	0.608696
	0.836113	121	131	131	150				0.836113	0.450237	0.401099	0.401198	0.596273
	0.836804	121	130	131	149				0.836804	0.450237	0.395604	0.401198	0.590062
	0.8375	121	130	130	146				0.8375	0.450237	0.395604	0.39521	0.571429
	0.838196	121	130	130	143				0.838196	0.450237	0.395604	0.39521	0.552795
	0.838888	121	130	130	140				0.838888	0.450237	0.395604	0.39521	0.534161
	0.839583	121	130	129	136				0.839583	0.450237	0.395604	0.389222	0.509317
	0.840279	120	130	129	131				0.840279	0.445498	0.395604	0.389222	0.478261
	0.840971	120	130	129	127				0.840971	0.445498	0.395604	0.389222	0.453416
	0.841667	119	130	129	122				0.841667	0.440758	0.395604	0.389222	0.42236
	0.842363	119	130	129	117				0.842363	0.440758	0.395604	0.389222	0.391304
	0.843054	118	130	129	112				0.843054	0.436019	0.395604	0.389222	0.360248
	0.84375	118	130	129	108				0.84375	0.436019	0.395604	0.389222	0.335404
	0.844446	118	130	129	104				0.844446	0.436019	0.395604	0.389222	0.310559
	0.845138	118	131	129	100				0.845138	0.436019	0.401099	0.389222	0.285714
	0.845833	118	131	130	97				0.845833	0.436019	0.401099	0.39521	0.267081
	0.846529	118	131	130	95				0.846529	0.436019	0.401099	0.39521	0.254658
	0.847221	118	132	131	92				0.847221	0.436019	0.406593	0.401198	0.236025
	0.847917	118	134	131	90				0.847917	0.436019	0.417582	0.401198	0.223602
	0.848613	119	134	132	89				0.848613	0.440758	0.417582	0.407186	0.217391
	0.849304	119	135	132	88				0.849304	0.440758	0.423077	0.407186	0.21118
	0.85	119	135	133	87				0.85	0.440758	0.423077	0.413174	0.204969
	0.850696	120	136	134	86				0.850696	0.445498	0.428571	0.419162	0.198758
	0.851388	120	136	134	86				0.851388	0.445498	0.428571	0.419162	0.198758
	0.852083	120	136	134	86				0.852083	0.445498	0.428571	0.419162	0.198758
	0.852779	120	137	134	86				0.852779	0.445498	0.434066	0.419162	0.198758
	0.853471	121	137	134	86				0.853471	0.450237	0.434066	0.419162	0.198758
	0.854167	121	138	134	86				0.854167	0.450237	0.43956	0.419162	0.198758
	0.854863	121	138	135	87				0.854863	0.450237	0.43956	0.42515	0.204969
	0.855554	122	139	135	87				0.855554	0.454976	0.445055	0.42515	0.204969
	0.85625	123	140	136	87				0.85625	0.459716	0.450549	0.431138	0.204969
	0.856946	124	140	137	87				0.856946	0.464455	0.450549	0.437126	0.204969
	0.857638	124	141	139	86				0.857638	0.464455	0.456044	0.449102	0.198758
	0.858333	125	141	140	86				0.858333	0.469194	0.456044	0.45509	0.198758
	0.859029	125	141	141	85				0.859029	0.469194	0.456044	0.461078	0.192547
	0.859721	126	142	141	85				0.859721	0.473934	0.461538	0.461078	0.192547
	0.860417	126	143	142	85				0.860417	0.473934	0.467033	0.467066	0.192547
	0.861113	126	143	143	85				0.861113	0.473934	0.467033	0.473054	0.192547
	0.861804	127	145	144	85				0.861804	0.478673	0.478022	0.479042	0.192547
	0.8625	127	146	146	85				0.8625	0.478673	0.483516	0.491018	0.192547
	0.863196	128	147	146	85				0.863196	0.483412	0.489011	0.491018	0.192547
	0.863888	129	147	147	85				0.863888	0.488152	0.489011	0.497006	0.192547
	0.864583	129	148	148	84				0.864583	0.488152	0.494505	0.502994	0.186335
	0.865279	129	148	150	84				0.865279	0.488152	0.494505	0.51497	0.186335
	0.865971	130	148	151	84				0.865971	0.492891	0.494505	0.520958	0.186335
	0.866667	130	148	152	84				0.866667	0.492891	0.494505	0.526946	0.186335
	0.867363	131	148	152	83				0.867363	0.49763	0.494505	0.526946	0.180124
	0.868054	131	148	152	83				0.868054	0.49763	0.494505	0.526946	0.180124
	0.86875	132	149	152	83				0.86875	0.50237	0.5	0.526946	0.180124
	0.869446	133	149	152	82				0.869446	0.507109	0.5	0.526946	0.173913
	0.870138	134	149	152	82				0.870138	0.511848	0.5	0.526946	0.173913
	0.870833	135	149	152	82				0.870833	0.516588	0.5	0.526946	0.173913
	0.871529	136	149	152	82				0.871529	0.521327	0.5	0.526946	0.173913
	0.872221	137	149	152	82				0.872221	0.526066	0.5	0.526946	0.173913
	0.872917	137	149	152	82				0.872917	0.526066	0.5	0.526946	0.173913
	0.873613	138	149	152	82				0.873613	0.530806	0.5	0.526946	0.173913
	0.874304	139	149	152	82				0.874304	0.535545	0.5	0.526946	0.173913
	0.875	140	149	152	82				0.875	0.540284	0.5	0.526946	0.173913
	0.875696	140	149	150	82				0.875696	0.540284	0.5	0.51497	0.173913
	0.876388	141	148	149	82				0.876388	0.545024	0.494505	0.508982	0.173913
	0.877083	141	147	149	83				0.877083	0.545024	0.489011	0.508982	0.180124
	0.877779	142	146	148	83				0.877779	0.549763	0.483516	0.502994	0.180124
	0.878471	142	146	147	83				0.878471	0.549763	0.483516	0.497006	0.180124
	0.879167	142	145	146	83				0.879167	0.549763	0.478022	0.491018	0.180124
	0.879863	142	143	145	83				0.879863	0.549763	0.467033	0.48503	0.180124
	0.880554	141	142	144	83				0.880554	0.545024	0.461538	0.479042	0.180124
	0.88125	140	142	143	82				0.88125	0.540284	0.461538	0.473054	0.173913
	0.881946	140	141	142	82				0.881946	0.540284	0.456044	0.467066	0.173913
	0.882638	139	140	141	81				0.882638	0.535545	0.450549	0.461078	0.167702
	0.883333	137	140	139	81				0.883333	0.526066	0.450549	0.449102	0.167702
	0.884029	136	138	138	81				0.884029	0.521327	0.43956	0.443114	0.167702
	0.884721	135	137	137	81				0.884721	0.516588	0.434066	0.437126	0.167702
	0.885417	135	136	136	81				0.885417	0.516588	0.428571	0.431138	0.167702
	0.886113	133	135	135	81				0.886113	0.507109	0.423077	0.42515	0.167702
	0.886804	131	134	134	81				0.886804	0.49763	0.417582	0.419162	0.167702
	0.8875	130	132	133	81				0.8875	0.492891	0.406593	0.413174	0.167702
	0.888196	128	131	132	81				0.888196	0.483412	0.401099	0.407186	0.167702
	0.888888	126	130	132	81				0.888888	0.473934	0.395604	0.407186	0.167702
	0.889583	125	129	131	81				0.889583	0.469194	0.39011	0.401198	0.167702
	0.890279	122	129	131	81				0.890279	0.454976	0.39011	0.401198	0.167702
	0.890971	120	127	131	81				0.890971	0.445498	0.379121	0.401198	0.167702
	0.891667	117	126	131	81				0.891667	0.43128	0.373626	0.401198	0.167702
	0.892363	114	126	130	81				0.892363	0.417062	0.373626	0.39521	0.167702
	0.893054	111	125	130	81				0.893054	0.402844	0.368132	0.39521	0.167702
	0.89375	108	125	129	82				0.89375	0.388626	0.368132	0.389222	0.173913
	0.894446	106	125	128	82				0.894446	0.379147	0.368132	0.383234	0.173913
	0.895138	104	125	127	82				0.895138	0.369668	0.368132	0.377246	0.173913
	0.895833	102	125	127	82				0.895833	0.36019	0.368132	0.377246	0.173913
	0.896529	100	125	127	82				0.896529	0.350711	0.368132	0.377246	0.173913
	0.897221	98	125	127	82				0.897221	0.341232	0.368132	0.377246	0.173913
	0.897917	96	125	127	81				0.897917	0.331754	0.368132	0.377246	0.167702
	0.898613	94	125	127	81				0.898613	0.322275	0.368132	0.377246	0.167702
	0.899304	92	126	127	81				0.899304	0.312796	0.373626	0.377246	0.167702
	0.9	91	126	127	81				0.9	0.308057	0.373626	0.377246	0.167702
	0.900696	89	126	127	81				0.900696	0.298578	0.373626	0.377246	0.167702
	0.901388	87	127	128	81				0.901388	0.2891	0.379121	0.383234	0.167702
	0.902083	87	127	129	81				0.902083	0.2891	0.379121	0.389222	0.167702
	0.902779	86	127	129	81				0.902779	0.28436	0.379121	0.389222	0.167702
	0.903471	85	129	129	81				0.903471	0.279621	0.39011	0.389222	0.167702
	0.904167	85	129	130	81				0.904167	0.279621	0.39011	0.39521	0.167702
	0.904863	84	129	130	80				0.904863	0.274882	0.39011	0.39521	0.161491
	0.905554	83	129	131	80				0.905554	0.270142	0.39011	0.401198	0.161491
	0.90625	82	130	131	80				0.90625	0.265403	0.395604	0.401198	0.161491
	0.906946	82	130	131	80				0.906946	0.265403	0.395604	0.401198	0.161491
	0.907638	83	130	131	80				0.907638	0.270142	0.395604	0.401198	0.161491
	0.908333	83	131	131	81				0.908333	0.270142	0.401099	0.401198	0.167702
	0.909029	82	131	132	81				0.909029	0.265403	0.401099	0.407186	0.167702
	0.909721	82	131	132	81				0.909721	0.265403	0.401099	0.407186	0.167702
	0.910417	82	132	133	82				0.910417	0.265403	0.406593	0.413174	0.173913
	0.911113	83	132	134	82				0.911113	0.270142	0.406593	0.419162	0.173913
	0.911804	84	133	135	82				0.911804	0.274882	0.412088	0.42515	0.173913
	0.9125	85	134	136	82				0.9125	0.279621	0.417582	0.431138	0.173913
	0.913196	86	135	136	82				0.913196	0.28436	0.423077	0.431138	0.173913
	0.913888	87	135	137	82				0.913888	0.2891	0.423077	0.437126	0.173913
	0.914583	88	136	137	82				0.914583	0.293839	0.428571	0.437126	0.173913
	0.915279	90	137	138	82				0.915279	0.303318	0.434066	0.443114	0.173913
	0.915971	92	138	139	82				0.915971	0.312796	0.43956	0.449102	0.173913
	0.916667	93	138	140	82				0.916667	0.317536	0.43956	0.45509	0.173913
	0.917363	94	140	140	82				0.917363	0.322275	0.450549	0.45509	0.173913
	0.918054	95	140	140	83				0.918054	0.327014	0.450549	0.45509	0.180124
	0.91875	96	141	141	84				0.91875	0.331754	0.456044	0.461078	0.186335
	0.919446	96	141	141	84				0.919446	0.331754	0.456044	0.461078	0.186335
	0.920138	97	142	141	86				0.920138	0.336493	0.461538	0.461078	0.198758
	0.920833	98	143	141	86				0.920833	0.341232	0.467033	0.461078	0.198758
	0.921529	99	145	142	87				0.921529	0.345972	0.478022	0.467066	0.204969
	0.922221	99	146	142	88				0.922221	0.345972	0.483516	0.467066	0.21118
	0.922917	100	146	143	89				0.922917	0.350711	0.483516	0.473054	0.217391
	0.923613	102	147	143	91				0.923613	0.36019	0.489011	0.473054	0.229814
	0.924304	103	147	143	93				0.924304	0.364929	0.489011	0.473054	0.242236
	0.925	105	148	144	94				0.925	0.374408	0.494505	0.479042	0.248447
	0.925696	107	148	145	96				0.925696	0.383886	0.494505	0.48503	0.26087
	0.926388	108	149	145	98				0.926388	0.388626	0.5	0.48503	0.273292
	0.927083	109	149	145	101				0.927083	0.393365	0.5	0.48503	0.291925
	0.927779	111	149	145	104				0.927779	0.402844	0.5	0.48503	0.310559
	0.928471	113	149	145	107				0.928471	0.412322	0.5	0.48503	0.329193
	0.929167	115	151	144	110				0.929167	0.421801	0.510989	0.479042	0.347826
	0.929863	116	151	143	114				0.929863	0.42654	0.510989	0.473054	0.372671
	0.930554	118	151	143	118				0.930554	0.436019	0.510989	0.473054	0.397516
	0.93125	120	152	143	122				0.93125	0.445498	0.516484	0.473054	0.42236
	0.931946	122	152	144	125				0.931946	0.454976	0.516484	0.479042	0.440994
	0.932638	124	152	145	129				0.932638	0.464455	0.516484	0.48503	0.465839
	0.933333	125	152	146	134				0.933333	0.469194	0.516484	0.491018	0.496894
	0.934029	128	152	146	138				0.934029	0.483412	0.516484	0.491018	0.521739
	0.934721	130	152	146	142				0.934721	0.492891	0.516484	0.491018	0.546584
	0.935417	131	152	146	146				0.935417	0.49763	0.516484	0.491018	0.571429
	0.936113	133	152	146	149				0.936113	0.507109	0.516484	0.491018	0.590062
	0.936804	135	151	145	151				0.936804	0.516588	0.510989	0.48503	0.602484
	0.9375	135	150	144	153				0.9375	0.516588	0.505495	0.479042	0.614907
	0.938196	136	149	143	154				0.938196	0.521327	0.5	0.473054	0.621118
	0.938888	136	149	143	154				0.938888	0.521327	0.5	0.473054	0.621118
	0.939583	137	148	142	154				0.939583	0.526066	0.494505	0.467066	0.621118
	0.940279	137	148	142	153				0.940279	0.526066	0.494505	0.467066	0.614907
	0.940971	138	147	142	152				0.940971	0.530806	0.489011	0.467066	0.608696
	0.941667	139	146	141	150				0.941667	0.535545	0.483516	0.461078	0.596273
	0.942363	140	146	140	148				0.942363	0.540284	0.483516	0.45509	0.583851
	0.943054	141	145	139	145				0.943054	0.545024	0.478022	0.449102	0.565217
	0.94375	142	145	138	141				0.94375	0.549763	0.478022	0.443114	0.540373
	0.944446	142	145	137	137				0.944446	0.549763	0.478022	0.437126	0.515528
	0.945138	142	143	136	132				0.945138	0.549763	0.467033	0.431138	0.484472
	0.945833	142	143	135	127				0.945833	0.549763	0.467033	0.42515	0.453416
	0.946529	142	142	133	122				0.946529	0.549763	0.461538	0.413174	0.42236
	0.947221	141	141	131	117				0.947221	0.545024	0.456044	0.401198	0.391304
	0.947917	141	140	130	113				0.947917	0.545024	0.450549	0.39521	0.36646
	0.948613	141	138	128	108				0.948613	0.545024	0.43956	0.383234	0.335404
	0.949304	141	137	127	105				0.949304	0.545024	0.434066	0.377246	0.31677
	0.95	141	135	126	101				0.95	0.545024	0.423077	0.371257	0.291925
	0.950696	141	134	125	97				0.950696	0.545024	0.417582	0.365269	0.267081
	0.951388	140	132	124	94				0.951388	0.540284	0.406593	0.359281	0.248447
	0.952083	140	131	122	91				0.952083	0.540284	0.401099	0.347305	0.229814
	0.952779	139	130	121	89				0.952779	0.535545	0.395604	0.341317	0.217391
	0.953471	138	129	120	87				0.953471	0.530806	0.39011	0.335329	0.204969
	0.954167	137	129	119	85				0.954167	0.526066	0.39011	0.329341	0.192547
	0.954863	137	127	118	84				0.954863	0.526066	0.379121	0.323353	0.186335
	0.955554	136	126	116	83				0.955554	0.521327	0.373626	0.311377	0.180124
	0.95625	135	125	115	82				0.95625	0.516588	0.368132	0.305389	0.173913
	0.956946	134	125	114	82				0.956946	0.511848	0.368132	0.299401	0.173913
	0.957638	133	124	113	82				0.957638	0.507109	0.362637	0.293413	0.173913
	0.958333	131	123	111	82				0.958333	0.49763	0.357143	0.281437	0.173913
	0.959029	130	121	110	82				0.959029	0.492891	0.346154	0.275449	0.173913
	0.959721	129	120	109	82				0.959721	0.488152	0.340659	0.269461	0.173913
	0.960417	128	119	108	81				0.960417	0.483412	0.335165	0.263473	0.167702
	0.961113	126	118	108	81				0.961113	0.473934	0.32967	0.263473	0.167702
	0.961804	125	117	107	81				0.961804	0.469194	0.324176	0.257485	0.167702
	0.9625	124	115	107	81				0.9625	0.464455	0.313187	0.257485	0.167702
	0.963196	123	114	105	80				0.963196	0.459716	0.307692	0.245509	0.161491
	0.963888	122	112	104	80				0.963888	0.454976	0.296703	0.239521	0.161491
	0.964583	120	110	103	80				0.964583	0.445498	0.285714	0.233533	0.161491
	0.965279	119	109	102	80				0.965279	0.440758	0.28022	0.227545	0.161491
	0.965971	118	108	100	81				0.965971	0.436019	0.274725	0.215569	0.167702
	0.966667	117	108	99	81				0.966667	0.43128	0.274725	0.209581	0.167702
	0.967363	117	107	98	81				0.967363	0.43128	0.269231	0.203593	0.167702
	0.968054	116	106	97	81				0.968054	0.42654	0.263736	0.197605	0.167702
	0.96875	115	104	97	81				0.96875	0.421801	0.252747	0.197605	0.167702
	0.969446	114	103	96	81				0.969446	0.417062	0.247253	0.191617	0.167702
	0.970138	114	102	94	81				0.970138	0.417062	0.241758	0.179641	0.167702
	0.970833	113	101	93	80				0.970833	0.412322	0.236264	0.173653	0.161491
	0.971529	112	99	92	80				0.971529	0.407583	0.225275	0.167665	0.161491
	0.972221	110	98	91	80				0.972221	0.398104	0.21978	0.161677	0.161491
	0.972917	109	96	89	80				0.972917	0.393365	0.208791	0.149701	0.161491
	0.973613	108	95	88	80				0.973613	0.388626	0.203297	0.143713	0.161491
	0.974304	107	94	87	80				0.974304	0.383886	0.197802	0.137725	0.161491
	0.975	107	92	87	80				0.975	0.383886	0.186813	0.137725	0.161491
	0.975696	106	91	86	79				0.975696	0.379147	0.181319	0.131737	0.15528
	0.976388	104	91	85	79				0.976388	0.369668	0.181319	0.125749	0.15528
	0.977083	102	90	83	79				0.977083	0.36019	0.175824	0.113772	0.15528
	0.977779	100	89	82	79				0.977779	0.350711	0.17033	0.107784	0.15528
	0.978471	98	88	81	79				0.978471	0.341232	0.164835	0.101796	0.15528
	0.979167	97	88	81	79				0.979167	0.336493	0.164835	0.101796	0.15528
	0.979863	94	87	80	79				0.979863	0.322275	0.159341	0.0958084	0.15528
	0.980554	92	87	80	79				0.980554	0.312796	0.159341	0.0958084	0.15528
	0.98125	91	87	79	79				0.98125	0.308057	0.159341	0.0898204	0.15528
	0.981946	89	87	79	79				0.981946	0.298578	0.159341	0.0898204	0.15528
	0.982638	87	86	79	78				0.982638	0.2891	0.153846	0.0898204	0.149068
	0.983333	86	86	79	78				0.983333	0.28436	0.153846	0.0898204	0.149068
	0.984029	85	85	78	78				0.984029	0.279621	0.148352	0.0838323	0.149068
	0.984721	84	85	78	78				0.984721	0.274882	0.148352	0.0838323	0.149068
	0.985417	82	84	78	77				0.985417	0.265403	0.142857	0.0838323	0.142857
	0.986113	81	82	78	77				0.986113	0.260664	0.131868	0.0838323	0.142857
	0.986804	80	82	77	78				0.986804	0.255924	0.131868	0.0778443	0.149068
	0.9875	79	81	76	78				0.9875	0.251185	0.126374	0.0718563	0.149068
	0.988196	78	81	76	79				0.988196	0.246445	0.126374	0.0718563	0.15528
	0.988888	77	81	75	79				0.988888	0.241706	0.126374	0.0658683	0.15528
	0.989583	76	80	75	80				0.989583	0.236967	0.120879	0.0658683	0.161491
	0.990279	75	80	75	80				0.990279	0.232227	0.120879	0.0658683	0.161491
	0.990971	74	80	75	80				0.990971	0.227488	0.120879	0.0658683	0.161491
	0.991667	73	79	75	80				0.991667	0.222749	0.115385	0.0658683	0.161491
	0.992363	72	79	75	80				0.992363	0.218009	0.115385	0.0658683	0.161491
	0.993054	71	79	75	80				0.993054	0.21327	0.115385	0.0658683	0.161491
	0.99375	70	78	76	80				0.99375	0.208531	0.10989	0.0718563	0.161491
	0.994446	70	78	76	80				0.994446	0.208531	0.10989	0.0718563	0.161491
	0.995138	69	76	76	80				0.995138	0.203791	0.0989011	0.0718563	0.161491
	0.995833	68	76	75	80				0.995833	0.199052	0.0989011	0.0658683	0.161491
	0.996529	68	76	75	80				0.996529	0.199052	0.0989011	0.0658683	0.161491
	0.997221	67	76	75	81				0.997221	0.194313	0.0989011	0.0658683	0.167702
	0.997917	67	76	75	81				0.997917	0.194313	0.0989011	0.0658683	0.167702
	0.998613	66	76	76	81				0.998613	0.189573	0.0989011	0.0718563	0.167702
	0.999304	65	76	76	81				0.999304	0.184834	0.0989011	0.0718563	0.167702
	1	64	76	76	81				1	0.180095	0.0989011	0.0718563	0.167702

## Sheet: Fig.1d
			µg proteins/mg NPs
		HC-N3	225	218	222.5
		HC+SC 2h	269	273	270
		HC+SC 16h	271	278	274.2

## Sheet: Fig.1e
		Time	Hc-N3			N Ctrl			Hc+SC
		15	195	192.3	188	199	201	205	222	218	222
		30	199	200.5	204	206	210	212	225	230	228
		60	220	218	214	224	225	228	260	265	261
		120	222	224	228	232	230	230	280	275	278
		360	271	267	265	276	281	282	307	315	310

## Sheet: Fig.1f
				µg proteins/mg NPs
			HC-N3	153.285	161	156
			HC+SC 2h	176.907	166	170
			HC+SC 16h	205.719	210	206

## Sheet: Fig.1g
			X	HC+SC	D Ctrl	N Ctrl	HC-N3	HC	pristine
			37.84	0	0	0	0	0	0
			43.82	0	0	0	0	0	2.5
			50.75	0	0	0	0	0	8.2
			58	0	0.4	0	0	1.2	14.8
			68	0.5	2.5	0.3	1.3	5.3	19.4
			79	1.8	6.2	2.3	5	11	20.2
			91	3.9	10.5	6.2	10	16.1	17.11
			105	6.6	14.3	10.8	14.6	18.8	11.3
			122	9.2	16.3	14.7	17.3	18.2	5.2
			141	11.4	16.2	16.8	17.4	14.7	1.1
			164	12.8	14	16.6	14.9	9.4	0
			190	13	10.3	14.1	10.7	4.3
			220	12.2	6.1	10.1	6.1	0
			255	10.5	2.6	5.7	2.4
			295	8.1	0.5	2.1	0.4
			342	5.5	0	0.2	0
			396	3.1		0
			458	1.3
			531	0.3
			615	0

## Sheet: Fig.1h
			X	HC+SC	D Ctrl	N Ctrl	HC-N3	HC	pristine
			43.82
			50.75
			58		0	0		0	0
			68		0	0.1	0	0.4	3.4
			79		0.1	1.8	0	2	9.7
			91	0	1.1	2.6	0.1	4.6	16.1
			105	0	3	4.3	1.9	7.7	19.9
			122	0.5	5.5	6.3	5.4	10.7	19.7
			141	3	8.2	8.3	9.8	12.8	15.9
			164	7.1	10.6	10.2	13.8	13.8	10.1
			190	11.6	12.2	11.4	16.3	13.5	4.4
			220	15	12.8	11.9	16.7	12	0.8
			255	16.5	12.3	10.2	14.7	9.5	0
			295	15.7	10.9	8.3	11.1	6.7
			342	12.8	8.9	6.1	6.7	4
			396	8.8	6.5	3.9	2.9	1.8
			458	4.8	4.2	2.7	0.6	0.5
			531	1.7	2.3	0.8	0	0
			615	0.2	0.9	0.1
			712		0.2	0
			825		0
			955
			1106
			1281
			1474
			1718

## Sheet: Fig.3c
	SNPs								PsNPs
			molecular weight,						molecular weight
		0-20	20-40	40-60	60-80	80-100	100-550			0-20	20-40	40-60	60-80	80-100	100-550
	HC	273.434	841.215	128.604	143.315	35.031	57.6834		HC	637.629	304.83	245.786	714.832	72.5732	71.9374
	HC-N3	176.4	824.861	116.541	165.01	56.9826	54.0602		HC-N3	720.838	230.48	179.621	681.576	74.6043	57.9462
	D Ctrl	257.818	940.462	137.282	123.218	29.3637	62.2264		D Ctrl	680.564	304.21	241.179	758.225	86.9537	80.1253
	N3 Ctrl	273.583	967.635	133.893	109.231	35.0098	61.7429		N3 Ctrl	746.26	342.74	245.871	580.773	120.163	99.3097
	HC+SC	458.474	1325.76	106.168	102.839	31.0471	61.053		HC+SC	765.564	353.16	355.875	829.034	118.409	124.642
	isoelectric point								isoelectric point
		4-5	5-6	6-7	7-8	8-9	9-10			4-5	5-6	6-7	7-8	8-9	9-10
	HC	15.9692	68.5432	82.076	334.005	794.002	21.6207		HC	22.462	868.79	535.89	166.401	361.867	76.8422
	HC-N3	18.2764	63.4682	99.42	270.401	838.78	16.8283		HC-N3	20.7132	789.02	667.1	160.725	241.654	63.0664
	D Ctrl	16.995	69.0116	103.2	242.351	919.893	19.1562		D Ctrl	25.8025	798.99	791.03	192.778	246.68	95.8343
	N3 Ctrl	32.3207	73.5893	106.4	257.807	886.023	17.1365		N3 Ctrl	15.7542	937.32	594.57	186.375	323.322	77.917
	HC+SC	32.1293	103.78	145.34	350.512	1085.21	26.0759		HC+SC	27.5203	1008.1	847.56	229.029	280.068	154.397
	GRAVY score								GRAVY score
		-0.9, -0.6	-0.6, -0.4	0.4,-0.2	-0.2,0	0-0.2				-0.9, -0.6	-0.6, -0.4	0.4,-0.2	-0.2,0	0-0.2
	HC	649.397	172.188	139.99	119.821	234.82			HC	197.101	697.03	346.6	206.462	585.691
	HC-N3	724.666	145.213	142.628	108.758	185.91			HC-N3	175.253	707.676	225.66	192.693	641.781
	D Ctrl	817.677	132.866	148.829	121.962	149.271			D Ctrl	224.162	699.94	355.98	234.531	636.648
	N3 Ctrl	790.068	116.268	151.812	144.738	170.389			N3 Ctrl	264.432	514.518	442.27	198.984	714.912
	HC+SC	954.997	164.197	236.376	170.134	217.338			HC+SC	272.18	748.975	519.17	291.951	714.409
	instability index								instability index
		stable	unstable							stable	unstable
	HC	411.363	904.853						HC	951.71	1095.87
	HC-N3	360.045	947.129						HC-N3	927.06	1015
	D Ctrl	334.105	1036.5						D Ctrl	888.71	1262.55
	N3 Ctrl	354.25	1019.02						N3 Ctrl	978.75	1156.37
	HC+SC	480.373	1262.67						HC+SC	1049.5	1497.14

## Sheet: Fig.4b
		Raw data							Normalized data
			X	APOH	APOH+0.05% BSA	APOH+0.5% BSA				X	APOH	APOH+0.05% BSA	APOH+0.5% BSA
			0	452	183	75				0	0	1.81045e-05	3.61376e-05
			0.01	456	184	75				0.01	7.27736e-05	3.62089e-05	3.61376e-05
			0.02	468	183	75				0.02	0.000291094	1.81045e-05	3.61376e-05
			0.03	476	182	75				0.03	0.000436641	0	3.61376e-05
			0.04	489	184	75				0.04	0.000673156	3.62089e-05	3.61376e-05
			0.05	509	186	75				0.05	0.00103702	7.24179e-05	3.61376e-05
			0.06	532	186	76				0.06	0.00145547	7.24179e-05	5.42064e-05
			0.07	560	187	77				0.07	0.00196489	9.05223e-05	7.22752e-05
			0.08	617	188	78				0.08	0.00300191	0.000108627	9.0344e-05
			0.09	667	189	77				0.09	0.00391158	0.000126731	7.22752e-05
			0.1	710	191	77				0.1	0.0046939	0.00016294	7.22752e-05
			0.11	763	192	78				0.11	0.00565815	0.000181045	9.0344e-05
			0.12	799	193	79				0.12	0.00631311	0.000199149	0.000108413
			0.13	839	195	79				0.13	0.00704084	0.000235358	0.000108413
			0.14	873	196	79				0.14	0.00765942	0.000253462	0.000108413
			0.15	923	197	81				0.15	0.00856909	0.000271567	0.00014455
			0.16	983	199	81				0.16	0.00966069	0.000307776	0.00014455
			0.17	1039	199	81				0.17	0.0106795	0.000307776	0.00014455
			0.18	1134	201	83				0.18	0.0124079	0.000343985	0.000180688
			0.19	1281	204	86				0.19	0.0150823	0.000398298	0.000234894
			0.2	1448	217	88				0.2	0.0181206	0.000633656	0.000271032
			0.21	1657	243	88				0.21	0.021923	0.00110437	0.000271032
			0.22	2035	268	87				0.22	0.0288001	0.00155698	0.000252963
			0.23	2448	337	87				0.23	0.036314	0.00280619	0.000252963
			0.24	3135	385	87				0.24	0.0488129	0.00367521	0.000252963
			0.25	3951	423	89				0.25	0.0636587	0.00436318	0.000289101
			0.26	4987	433	90				0.26	0.082507	0.00454422	0.00030717
			0.27	6354	437	90				0.27	0.107377	0.00461664	0.00030717
			0.28	7601	435	91				0.28	0.130065	0.00458043	0.000325239
			0.29	9759	436	93				0.29	0.169326	0.00459853	0.000361376
			0.3	11211	463	93				0.3	0.195743	0.00508735	0.000361376
			0.31	14120	519	95				0.31	0.248667	0.0061012	0.000397514
			0.32	15854	650	97				0.32	0.280215	0.00847289	0.000433651
			0.33	18507	936	97				0.33	0.328482	0.0136508	0.000433651
			0.34	21763	1302	104				0.34	0.387719	0.020277	0.000560133
			0.35	24313	1816	115				0.35	0.434113	0.0295827	0.00075889
			0.36	27046	2333	128				0.36	0.483835	0.0389427	0.000993784
			0.37	29709	2968	152				0.37	0.532284	0.050439	0.00142744
			0.38	32697	3581	175				0.38	0.586646	0.0615371	0.00184302
			0.39	35619	4040	189				0.39	0.639807	0.069847	0.00209598
			0.4	38276	4646	199				0.4	0.688147	0.0808183	0.00227667
			0.41	41078	5265	215				0.41	0.739125	0.092025	0.00256577
			0.42	43892	5805	252				0.42	0.790321	0.101801	0.00323432
			0.43	46439	6421	330				0.43	0.83666	0.112954	0.00464368
			0.44	49265	6935	477				0.44	0.888074	0.122259	0.0072998
			0.45	51215	7373	676				0.45	0.923551	0.130189	0.0108955
			0.46	53654	7591	980				0.46	0.967925	0.134136	0.0163884
			0.47	54742	7471	1208				0.47	0.987719	0.131963	0.0205081
			0.48	55743	7097	1433				0.48	1.00593	0.125192	0.0245736
			0.49	54600	6439	1603				0.49	0.985136	0.11328	0.0276453
			0.5	53023	5669	1679				0.5	0.956445	0.0993392	0.0290185
			0.51	48490	4586	1754				0.51	0.873974	0.0797321	0.0303737
			0.52	43998	3816	1802				0.52	0.79225	0.0657916	0.031241
			0.53	36555	2992	1792				0.53	0.656836	0.0508735	0.0310603
			0.54	31325	2392	1754				0.54	0.561685	0.0400109	0.0303737
			0.55	23740	1793	1631				0.55	0.423688	0.0291663	0.0281512
			0.56	18572	1420	1405				0.56	0.329664	0.0224133	0.0240676
			0.57	13380	993	1182				0.57	0.235204	0.0146827	0.0200383
			0.58	9183	811	875				0.58	0.158847	0.0113877	0.0144912
			0.59	6254	632	695				0.59	0.105558	0.00814701	0.0112388
			0.6	4687	485	543				0.6	0.077049	0.00548565	0.00849234
			0.61	2922	412	384				0.61	0.0449377	0.00416403	0.0056194
			0.62	2283	344	302				0.62	0.0333121	0.00293292	0.00413776
			0.63	1639	300	229				0.63	0.0215956	0.00213633	0.00281873
			0.64	1367	279	183				0.64	0.016647	0.00175613	0.00198757
			0.65	1167	255	162				0.65	0.0130083	0.00132163	0.00160812
			0.66	1038	237	140				0.66	0.0106613	0.000995745	0.00121061
			0.67	926	224	128				0.67	0.00862367	0.000760387	0.000993784
			0.68	864	216	123				0.68	0.00749568	0.000615552	0.00090344
			0.69	802	208	118				0.69	0.00636769	0.000470716	0.000813096
			0.7	763	199	114				0.7	0.00565815	0.000307776	0.000740821
			0.71	724	194	111				0.71	0.0049486	0.000217254	0.000686615
			0.72	702	193	107				0.72	0.00454835	0.000199149	0.000614339
			0.73	680	199	108				0.73	0.00414809	0.000307776	0.000632408
			0.74	658	193	105				0.74	0.00374784	0.000199149	0.000578202
			0.75	645	191	101				0.75	0.00351133	0.00016294	0.000505927
			0.76	636	190	100				0.76	0.00334758	0.000144836	0.000487858
			0.77	626	192	98				0.77	0.00316565	0.000181045	0.00045172
			0.78	620	195	96				0.78	0.00305649	0.000235358	0.000415583
			0.79	617	194	94				0.79	0.00300191	0.000217254	0.000379445
			0.8	616	194	93				0.8	0.00298372	0.000217254	0.000361376
			0.81	613	194	93				0.81	0.00292914	0.000217254	0.000361376
			0.82	612	192	92				0.82	0.00291094	0.000181045	0.000343307
			0.83	602	191	92				0.83	0.00272901	0.00016294	0.000343307
			0.84	608	190	93				0.84	0.00283817	0.000144836	0.000361376
			0.85	612	189	94				0.85	0.00291094	0.000126731	0.000379445
			0.86	625	188	95				0.86	0.00314746	0.000108627	0.000397514
			0.87	632	187	95				0.87	0.00327481	9.05223e-05	0.000397514
			0.88	643	186	96				0.88	0.00347494	7.24179e-05	0.000415583
			0.89	658	185	95				0.89	0.00374784	5.43134e-05	0.000397514
			0.9	683	185	95				0.9	0.00420267	5.43134e-05	0.000397514
			0.91	705	186	96				0.91	0.00460293	7.24179e-05	0.000415583
			0.92	717	188	100				0.92	0.00482125	0.000108627	0.000487858
			0.93	741	186	83				0.93	0.00525789	7.24179e-05	0.000180688
			0.94	763	186	75				0.94	0.00565815	7.24179e-05	3.61376e-05
			0.95	778	186	73				0.95	0.00593105	7.24179e-05	0
			0.96	790	187	74				0.96	0.00614937	9.05223e-05	1.80688e-05
			0.97	795	186	74				0.97	0.00624033	7.24179e-05	1.80688e-05
			0.98	804	184	74				0.98	0.00640408	3.62089e-05	1.80688e-05
			0.99	806	183	74				0.99	0.00644046	1.81045e-05	1.80688e-05
			1	801	182	73				1	0.0063495	0	0
			0.140279							0.140279
			0.141667							0.141667
			0.143054							0.143054
			0.144446							0.144446
			0.145833							0.145833
			0.147221							0.147221
			0.148613							0.148613
			0.15							0.15
			0.151388							0.151388
			0.152779							0.152779
			0.154167							0.154167
			0.155554							0.155554
			0.156946							0.156946
			0.158333							0.158333
			0.159721							0.159721
			0.161113							0.161113
			0.1625							0.1625
			0.163888							0.163888
			0.165279							0.165279
			0.166667							0.166667
			0.168054							0.168054
			0.169446							0.169446
			0.170833							0.170833
			0.172221							0.172221
			0.173613							0.173613
			0.175							0.175
			0.176388							0.176388
			0.177779							0.177779
			0.179167							0.179167
			0.180554							0.180554
			0.181946							0.181946
			0.183333							0.183333
			0.184721							0.184721
			0.186113							0.186113
			0.1875							0.1875
			0.188888							0.188888
			0.190279							0.190279
			0.191667							0.191667
			0.193054							0.193054
			0.194446							0.194446
			0.195833							0.195833
			0.197221							0.197221
			0.198613							0.198613
			0.2							0.2
			0.201388							0.201388
			0.202779							0.202779
			0.204167							0.204167
			0.205554							0.205554
			0.206946							0.206946
			0.208333							0.208333
			0.209721							0.209721
			0.211113							0.211113
			0.2125							0.2125
			0.213888							0.213888
			0.215279							0.215279
			0.216667							0.216667
			0.218054							0.218054
			0.219446							0.219446
			0.220833							0.220833
			0.222221							0.222221
			0.223613							0.223613
			0.225							0.225
			0.226388							0.226388
			0.227779							0.227779
			0.229167							0.229167
			0.230554							0.230554
			0.231946							0.231946
			0.233333							0.233333
			0.234721							0.234721
			0.236113							0.236113
			0.2375							0.2375
			0.238888							0.238888
			0.240279							0.240279
			0.241667							0.241667
			0.243054							0.243054
			0.244446							0.244446
			0.245833							0.245833
			0.247221							0.247221
			0.248613							0.248613
			0.25							0.25
			0.251388							0.251388
			0.252779							0.252779
			0.254167							0.254167
			0.255554							0.255554
			0.256946							0.256946
			0.258333							0.258333
			0.259721							0.259721
			0.261113							0.261113
			0.2625							0.2625
			0.263888							0.263888
			0.265279							0.265279
			0.266667							0.266667
			0.268054							0.268054
			0.269446							0.269446
			0.270833							0.270833
			0.272221							0.272221
			0.273613							0.273613
			0.275							0.275
			0.276388							0.276388
			0.277779							0.277779
			0.279167							0.279167
			0.280554							0.280554
			0.281946							0.281946
			0.283333							0.283333
			0.284721							0.284721
			0.286113							0.286113
			0.2875							0.2875
			0.288888							0.288888
			0.290279							0.290279
			0.291667							0.291667
			0.293054							0.293054
			0.294446							0.294446
			0.295833							0.295833
			0.297221							0.297221
			0.298613							0.298613
			0.3							0.3
			0.301388							0.301388
			0.302779							0.302779
			0.304167							0.304167
			0.305554							0.305554
			0.306946							0.306946
			0.308333							0.308333
			0.309721							0.309721
			0.311113							0.311113
			0.3125							0.3125
			0.313888							0.313888
			0.315279							0.315279
			0.316667							0.316667
			0.318054							0.318054
			0.319446							0.319446
			0.320833							0.320833
			0.322221							0.322221
			0.323613							0.323613
			0.325							0.325
			0.326388							0.326388
			0.327779							0.327779
			0.329167							0.329167
			0.330554							0.330554
			0.331946							0.331946
			0.333333							0.333333
			0.334721							0.334721
			0.336113							0.336113
			0.3375							0.3375
			0.338888							0.338888
			0.340279							0.340279
			0.341667							0.341667
			0.343054							0.343054
			0.344446							0.344446
			0.345833							0.345833
			0.347221							0.347221
			0.348613							0.348613
			0.35							0.35
			0.351388							0.351388
			0.352779							0.352779
			0.354167							0.354167
			0.355554							0.355554
			0.356946							0.356946
			0.358333							0.358333
			0.359721							0.359721
			0.361113							0.361113
			0.3625							0.3625
			0.363888							0.363888
			0.365279							0.365279
			0.366667							0.366667
			0.368054							0.368054
			0.369446							0.369446
			0.370833							0.370833
			0.372221							0.372221
			0.373613							0.373613
			0.375							0.375
			0.376388							0.376388
			0.377779							0.377779
			0.379167							0.379167
			0.380554							0.380554
			0.381946							0.381946
			0.383333							0.383333
			0.384721							0.384721
			0.386113							0.386113
			0.3875							0.3875
			0.388888							0.388888
			0.390279							0.390279
			0.391667							0.391667
			0.393054							0.393054
			0.394446							0.394446
			0.395833							0.395833
			0.397221							0.397221
			0.398613							0.398613
			0.4							0.4
			0.401388							0.401388
			0.402779							0.402779
			0.404167							0.404167
			0.405554							0.405554
			0.406946							0.406946
			0.408333							0.408333
			0.409721							0.409721
			0.411113							0.411113
			0.4125							0.4125
			0.413888							0.413888
			0.415279							0.415279
			0.416667							0.416667
			0.418054							0.418054
			0.419446							0.419446
			0.420833							0.420833
			0.422221							0.422221
			0.423613							0.423613
			0.425							0.425
			0.426388							0.426388
			0.427779							0.427779
			0.429167							0.429167
			0.430554							0.430554
			0.431946							0.431946
			0.433333							0.433333
			0.434721							0.434721
			0.436113							0.436113
			0.4375							0.4375
			0.438888							0.438888
			0.440279							0.440279
			0.441667							0.441667
			0.443054							0.443054
			0.444446							0.444446
			0.445833							0.445833
			0.447221							0.447221
			0.448613							0.448613
			0.45							0.45
			0.451388							0.451388
			0.452779							0.452779
			0.454167							0.454167
			0.455554							0.455554
			0.456946							0.456946
			0.458333							0.458333
			0.459721							0.459721
			0.461113							0.461113
			0.4625							0.4625
			0.463888							0.463888
			0.465279							0.465279
			0.466667							0.466667
			0.468054							0.468054
			0.469446							0.469446
			0.470833							0.470833
			0.472221							0.472221
			0.473613							0.473613
			0.475							0.475
			0.476388							0.476388
			0.477779							0.477779
			0.479167							0.479167
			0.480554							0.480554
			0.481946							0.481946
			0.483333							0.483333
			0.484721							0.484721
			0.486113							0.486113
			0.4875							0.4875
			0.488888							0.488888
			0.490279							0.490279
			0.491667							0.491667
			0.493054							0.493054
			0.494446							0.494446
			0.495833							0.495833
			0.497221							0.497221
			0.498613							0.498613
			0.5							0.5
			0.501388							0.501388
			0.502779							0.502779
			0.504167							0.504167
			0.505554							0.505554
			0.506946							0.506946
			0.508333							0.508333
			0.509721							0.509721
			0.511113							0.511113
			0.5125							0.5125
			0.513888							0.513888
			0.515279							0.515279
			0.516667							0.516667
			0.518054							0.518054
			0.519446							0.519446
			0.520833							0.520833
			0.522221							0.522221
			0.523613							0.523613
			0.525							0.525
			0.526388							0.526388
			0.527779							0.527779
			0.529167							0.529167
			0.530554							0.530554
			0.531946							0.531946
			0.533333							0.533333
			0.534721							0.534721
			0.536113							0.536113
			0.5375							0.5375
			0.538888							0.538888
			0.540279							0.540279
			0.541667							0.541667
			0.543054							0.543054
			0.544446							0.544446
			0.545833							0.545833
			0.547221							0.547221
			0.548613							0.548613
			0.55							0.55
			0.551388							0.551388
			0.552779							0.552779
			0.554167							0.554167
			0.555554							0.555554
			0.556946							0.556946
			0.558333							0.558333
			0.559721							0.559721
			0.561113							0.561113
			0.5625							0.5625
			0.563888							0.563888
			0.565279							0.565279
			0.566667							0.566667
			0.568054							0.568054
			0.569446							0.569446
			0.570833							0.570833
			0.572221							0.572221
			0.573613							0.573613
			0.575							0.575
			0.576388							0.576388
			0.577779							0.577779
			0.579167							0.579167
			0.580554							0.580554
			0.581946							0.581946
			0.583333							0.583333
			0.584721							0.584721
			0.586113							0.586113
			0.5875							0.5875
			0.588888							0.588888
			0.590279							0.590279
			0.591667							0.591667
			0.593054							0.593054
			0.594446							0.594446
			0.595833							0.595833
			0.597221							0.597221
			0.598613							0.598613
			0.6							0.6
			0.601388							0.601388
			0.602779							0.602779
			0.604167							0.604167
			0.605554							0.605554
			0.606946							0.606946
			0.608333							0.608333
			0.609721							0.609721
			0.611113							0.611113
			0.6125							0.6125
			0.613888							0.613888
			0.615279							0.615279
			0.616667							0.616667
			0.618054							0.618054
			0.619446							0.619446
			0.620833							0.620833
			0.622221							0.622221
			0.623613							0.623613
			0.625							0.625
			0.626388							0.626388
			0.627779							0.627779
			0.629167							0.629167
			0.630554							0.630554
			0.631946							0.631946
			0.633333							0.633333
			0.634721							0.634721
			0.636113							0.636113
			0.6375							0.6375
			0.638888							0.638888
			0.640279							0.640279
			0.641667							0.641667
			0.643054							0.643054
			0.644446							0.644446
			0.645833							0.645833
			0.647221							0.647221
			0.648613							0.648613
			0.65							0.65
			0.651388							0.651388
			0.652779							0.652779
			0.654167							0.654167
			0.655554							0.655554
			0.656946							0.656946
			0.658333							0.658333
			0.659721							0.659721
			0.661113							0.661113
			0.6625							0.6625
			0.663888							0.663888
			0.665279							0.665279
			0.666667							0.666667
			0.668054							0.668054
			0.669446							0.669446
			0.670833							0.670833
			0.672221							0.672221
			0.673613							0.673613
			0.675							0.675
			0.676388							0.676388
			0.677779							0.677779
			0.679167							0.679167
			0.680554							0.680554
			0.681946							0.681946
			0.683333							0.683333
			0.684721							0.684721
			0.686113							0.686113
			0.6875							0.6875
			0.688888							0.688888
			0.690279							0.690279
			0.691667							0.691667
			0.693054							0.693054
			0.694446							0.694446
			0.695833							0.695833
			0.697221							0.697221
			0.698613							0.698613
			0.7							0.7
			0.701388							0.701388
			0.702779							0.702779
			0.704167							0.704167
			0.705554							0.705554
			0.706946							0.706946
			0.708333							0.708333
			0.709721							0.709721
			0.711113							0.711113
			0.7125							0.7125
			0.713888							0.713888
			0.715279							0.715279
			0.716667							0.716667
			0.718054							0.718054
			0.719446							0.719446
			0.720833							0.720833
			0.722221							0.722221
			0.723613							0.723613
			0.725							0.725
			0.726388							0.726388
			0.727779							0.727779
			0.729167							0.729167
			0.730554							0.730554
			0.731946							0.731946
			0.733333							0.733333
			0.734721							0.734721
			0.736113							0.736113
			0.7375							0.7375
			0.738888							0.738888
			0.740279							0.740279
			0.741667							0.741667
			0.743054							0.743054
			0.744446							0.744446
			0.745833							0.745833
			0.747221							0.747221
			0.748613							0.748613
			0.75							0.75
			0.751388							0.751388
			0.752779							0.752779
			0.754167							0.754167
			0.755554							0.755554
			0.756946							0.756946
			0.758333							0.758333
			0.759721							0.759721
			0.761113							0.761113
			0.7625							0.7625
			0.763888							0.763888
			0.765279							0.765279
			0.766667							0.766667
			0.768054							0.768054
			0.769446							0.769446
			0.770833							0.770833
			0.772221							0.772221
			0.773613							0.773613
			0.775							0.775
			0.776388							0.776388
			0.777779							0.777779
			0.779167							0.779167
			0.780554							0.780554
			0.781946							0.781946
			0.783333							0.783333
			0.784721							0.784721
			0.786113							0.786113
			0.7875							0.7875
			0.788888							0.788888
			0.790279							0.790279
			0.791667							0.791667
			0.793054							0.793054
			0.794446							0.794446
			0.795833							0.795833
			0.797221							0.797221
			0.798613							0.798613
			0.8							0.8
			0.801388							0.801388
			0.802779							0.802779
			0.804167							0.804167
			0.805554							0.805554
			0.806946							0.806946
			0.808333							0.808333
			0.809721							0.809721
			0.811113							0.811113
			0.8125							0.8125
			0.813888							0.813888
			0.815279							0.815279
			0.816667							0.816667
			0.818054							0.818054
			0.819446							0.819446
			0.820833							0.820833
			0.822221							0.822221
			0.823613							0.823613
			0.825							0.825
			0.826388							0.826388
			0.827779							0.827779
			0.829167							0.829167
			0.830554							0.830554
			0.831946							0.831946
			0.833333							0.833333
			0.834721							0.834721
			0.836113							0.836113
			0.8375							0.8375
			0.838888							0.838888
			0.840279							0.840279
			0.841667							0.841667
			0.843054							0.843054
			0.844446							0.844446
			0.845833							0.845833
			0.847221							0.847221
			0.848613							0.848613
			0.85							0.85
			0.851388							0.851388
			0.852779							0.852779
			0.854167							0.854167
			0.855554							0.855554
			0.856946							0.856946
			0.858333							0.858333
			0.859721							0.859721
			0.861113							0.861113
			0.8625							0.8625
			0.863888							0.863888
			0.865279							0.865279
			0.866667							0.866667
			0.868054							0.868054
			0.869446							0.869446
			0.870833							0.870833
			0.872221							0.872221
			0.873613							0.873613
			0.875							0.875
			0.876388							0.876388
			0.877779							0.877779
			0.879167							0.879167
			0.880554							0.880554
			0.881946							0.881946
			0.883333							0.883333
			0.884721							0.884721
			0.886113							0.886113
			0.8875							0.8875
			0.888888							0.888888
			0.890279							0.890279
			0.891667							0.891667
			0.893054							0.893054
			0.894446							0.894446
			0.895833							0.895833
			0.897221							0.897221
			0.898613							0.898613
			0.9							0.9
			0.901388							0.901388
			0.902779							0.902779
			0.904167							0.904167
			0.905554							0.905554
			0.906946							0.906946
			0.908333							0.908333
			0.909721							0.909721
			0.911113							0.911113
			0.9125							0.9125
			0.913888							0.913888
			0.915279							0.915279
			0.916667							0.916667
			0.918054							0.918054
			0.919446							0.919446
			0.920833							0.920833
			0.922221							0.922221
			0.923613							0.923613
			0.925							0.925
			0.926388							0.926388
			0.927779							0.927779
			0.929167							0.929167
			0.930554							0.930554
			0.931946							0.931946
			0.933333							0.933333
			0.934721							0.934721
			0.936113							0.936113
			0.9375							0.9375
			0.938888							0.938888
			0.940279							0.940279
			0.941667							0.941667
			0.943054							0.943054
			0.944446							0.944446
			0.945833							0.945833
			0.947221							0.947221
			0.948613							0.948613
			0.95							0.95
			0.951388							0.951388
			0.952779							0.952779
			0.954167							0.954167
			0.955554							0.955554
			0.956946							0.956946
			0.958333							0.958333
			0.959721							0.959721
			0.961113							0.961113
			0.9625							0.9625
			0.963888							0.963888
			0.965279							0.965279
			0.966667							0.966667
			0.968054							0.968054
			0.969446							0.969446
			0.970833							0.970833
			0.972221							0.972221
			0.973613							0.973613
			0.975							0.975
			0.976388							0.976388
			0.977779							0.977779
			0.979167							0.979167
			0.980554							0.980554
			0.981946							0.981946
			0.983333							0.983333
			0.984721							0.984721
			0.986113							0.986113
			0.9875							0.9875
			0.988888							0.988888
			0.990279							0.990279
			0.991667							0.991667
			0.993054							0.993054
			0.994446							0.994446
			0.995833							0.995833
			0.997221							0.997221
			0.998613							0.998613
			1							1
			2.40333*
			2.40667*
			2.41*
			2.41333*
			2.41667*
			2.42*
			2.42333*
			2.42667*
			2.43*
			2.43333*
			2.43667*
			2.44*
			2.44333*

## Sheet: Fig.4d
		Raw data							Normalized data
			X	APOH-D	APOH-D+0.05% BSA	APOH-D+0.5% BSA	APOH			X	APOH-D	APOH-D+0.05% BSA	APOH-D+0.5% BSA	APOH
			0	1690						0	0.0843399
			0.012987	1712	889	1126	890			0.012987	0.0854852	0.0139418	0.0239811	0.0181022
			0.025974	1692	902	1139	939			0.025974	0.084444	0.0146389	0.0246801	0.0207187
			0.038961	1660	909	1159	976			0.038961	0.082778	0.0150142	0.0257555	0.0226945
			0.051948	1625	914	1183	1010			0.051948	0.0809559	0.0152823	0.0270459	0.0245101
			0.064935	1585	921	1221	1040			0.064935	0.0788734	0.0156577	0.0290891	0.026112
			0.077922	1561	929	1277	1078			0.077922	0.0776239	0.0160867	0.0321002	0.0281412
			0.090909	1558	937	1338	1118			0.090909	0.0774677	0.0165156	0.0353801	0.0302771
			0.103896	1577	941	1436	1146			0.103896	0.0784569	0.0167301	0.0406495	0.0317723
			0.116883	1601	948	1526	1172			0.116883	0.0797064	0.0171055	0.0454888	0.0331607
			0.12987	1624	960	1644	1221			0.12987	0.0809038	0.0177489	0.0518335	0.0357772
			0.142857	1663	970	1773	1257			0.142857	0.0829342	0.0182852	0.0587698	0.0376996
			0.155844	1696	987	1903	1302			0.155844	0.0846522	0.0191967	0.0657598	0.0401025
			0.168831	1714	1022	2044	1352			0.168831	0.0855893	0.0210735	0.0733412	0.0427725
			0.181818	1768	1063	2183	1415			0.181818	0.0884007	0.023272	0.0808151	0.0461366
			0.194805	1852	1108	2353	1485			0.194805	0.0927738	0.025685	0.0899559	0.0498745
			0.207792	1964	1175	2510	1567			0.207792	0.0986047	0.0292777	0.0983977	0.0542532
			0.220779	2121	1288	2681	1681			0.220779	0.106778	0.035337	0.107592	0.0603407
			0.233766	2294	1429	2863	1823			0.233766	0.115785	0.0428977	0.117378	0.0679233
			0.246753	2545	1598	3091	1976			0.246753	0.128853	0.0519599	0.129638	0.0760933
			0.25974	2919	1932	3417	2241			0.25974	0.148324	0.0698697	0.147166	0.090244
			0.272727	3356	2307	3734	2528			0.272727	0.171075	0.089978	0.164211	0.105569
			0.285714	3943	2809	4053	2799			0.285714	0.201635	0.116896	0.181364	0.120041
			0.298701	4594	3407	4650	3125			0.298701	0.235527	0.148962	0.213464	0.137449
			0.311688	5369	4199	5138	3557			0.311688	0.275875	0.191431	0.239703	0.160517
			0.324675	6475	5210	5829	3892			0.324675	0.333455	0.245643	0.276858	0.178406
			0.337662	7629	6472	6742	4243			0.337662	0.393534	0.313314	0.325949	0.197149
			0.350649	8749	7714	7517	4638			0.350649	0.451843	0.379913	0.36762	0.218241
			0.363636	10171	9290	8510	4949			0.363636	0.525875	0.464422	0.421013	0.234848
			0.376623	11830	10600	9654	5185			0.376623	0.612245	0.534667	0.482525	0.24745
			0.38961	13241	12070	10783	5412			0.38961	0.685704	0.613491	0.54323	0.259572
			0.402597	14598	13493	11790	5507			0.402597	0.756352	0.689796	0.597376	0.264645
			0.415584	15880	14584	12828	5510			0.415584	0.823095	0.748297	0.653189	0.264805
			0.428571	17076	15575	13653	5480			0.428571	0.88536	0.801437	0.697548	0.263203
			0.441558	18053	16430	14476	5341			0.441558	0.936224	0.847284	0.7418	0.25578
			0.454545	18613	16942	14903	5040			0.454545	0.965379	0.874739	0.76476	0.239707
			0.467532	18824	17060	15159	4716			0.467532	0.976364	0.881066	0.778525	0.222406
			0.480519	18738	16784	15270	4261			0.480519	0.971887	0.866266	0.784493	0.19811
			0.493506	18231	15976	15098	3828			0.493506	0.945491	0.82294	0.775245	0.174988
			0.506494	17197	14741	14401	3267			0.506494	0.89166	0.756716	0.737768	0.145031
			0.519481	15575	13057	13476	2856			0.519481	0.807216	0.666416	0.688031	0.123084
			0.532468	13750	11200	12011	2373			0.532468	0.712203	0.56684	0.609259	0.0972927
			0.545455	11635	9121	10790	1945			0.545455	0.602093	0.45536	0.543607	0.074438
			0.558442	9274	7265	8924	1603			0.558442	0.479175	0.355837	0.443273	0.0561756
			0.571429	7278	5649	7292	1356			0.571429	0.37526	0.269183	0.355522	0.0429861
			0.584416	5557	4365	5716	1152			0.584416	0.285662	0.200332	0.270782	0.0320927
			0.597403	4259	3371	4574	970			0.597403	0.218086	0.147032	0.209377	0.0223741
			0.61039	3084	2640	3517	877			0.61039	0.156914	0.107834	0.152543	0.017408
			0.623377	2256	2074	2686	799			0.623377	0.113807	0.077484	0.107861	0.0132429
			0.636364	1696	1643	2100	736			0.636364	0.0846522	0.0543729	0.0763523	0.00987878
			0.649351	1265	1364	1710	700			0.649351	0.0622137	0.0394123	0.0553823	0.00795643
			0.662338	931	1165	1382	685			0.662338	0.0448251	0.0287415	0.037746	0.00715544
			0.675325	724	1036	1162	669			0.675325	0.0340483	0.0218242	0.0259168	0.00630106
			0.688312	583	945	1033	655			0.688312	0.0267076	0.0169446	0.0189805	0.00555348
			0.701299	468	879	961	643			0.701299	0.0207205	0.0134055	0.0151092	0.00491269
			0.714286	392	837	909	632			0.714286	0.0167638	0.0111534	0.0123132	0.00432531
			0.727273	346	806	876	616			0.727273	0.014369	0.00949113	0.0105388	0.00347092
			0.74026	299	777	859	601			0.74026	0.0119221	0.00793608	0.00962469	0.00266994
			0.753247	269	754	828	585			0.753247	0.0103603	0.00670277	0.00795784	0.00181556
			0.766234	231	732	804	567			0.766234	0.00838192	0.00552308	0.00666738	0.000854381
			0.779221	178	707	774	561			0.779221	0.00562266	0.00418253	0.00505431	0.000533988
			0.792208	134	681	750	553			0.792208	0.00333195	0.00278835	0.00376385	0.000106798
			0.805195	100	660	732	560			0.805195	0.00156185	0.00166229	0.002796	0.00048059
			0.818182	88	648	711	555			0.818182	0.00093711	0.00101882	0.00166685	0.000213595
			0.831169	91	636	698	551			0.831169	0.00109329	0.000375355	0.000967846	0
			0.844156	82	629	689	552			0.844156	0.00062474	0	0.000483923	5.33988e-05
			0.857143	70	630	686	553			0.857143	0	5.36222e-05	0.000322615	0.000106798
			0.87013	76	633	681	552			0.87013	0.00031237	0.000214489	5.37692e-05	5.33988e-05
			0.883117	81	642	681	562			0.883117	0.000572678	0.000697088	5.37692e-05	0.000587387
			0.896104	84	654	685	561			0.896104	0.000728863	0.00134055	0.000268846	0.000533988
			0.909091	86	655	683	572			0.909091	0.000832986	0.00139418	0.000161308	0.00112138
			0.922078	94	650	680	569			0.922078	0.00124948	0.00112607	0	0.000961179
			0.935065	102	654	682	569			0.935065	0.00166597	0.00134055	0.000107538	0.000961179
			0.948052	100	671	686	594			0.948052	0.00156185	0.00225213	0.000322615	0.00229615
			0.961039	105	680	704	600			0.961039	0.00182216	0.00273473	0.00129046	0.00261654
			0.974026	805	688	710	601			0.974026	0.0382653	0.00316371	0.00161308	0.00266994
			0.987013							0.987013
			1							1

[truncated: 46 more sheets: Fig.4e, Fig.4f, Fig.4h, Fig.4i, Fig.5a, Fig.5b, Fig.5c, Fig.5d, Fig.5e, Fig.5f, Fig.5g, Fig.5h, Fig.6, Suppl Fig.S2a, Suppl Fig.S2b, Suppl Fig.S2c, Suppl Fig.S3a, Suppl Fig.S3b, Suppl Fig.S3c, Suppl Fig.S3d …]
